# Supplementary material for: Poly[[tri-μ-cyanido-cyanido(1,4,10,13-tetra­oxa-7,16-diaza­cyclo­octa­deca­ne)barium(II)platinum(II)] hemihydrate]
Source: Acta Crystallogr Sect E Struct Rep Online. 2009 Mar 19;65(Pt 4):m408–9. doi: 10.1107/S1600536809008915 (PMC2968926; doi:10.1107/S1600536809008915)
Supplement: Supplementary file 1 [file e-65-0m408-sup1.cif]

##############################################################################
###                                                                        ###
###        Electronic paper (Acta Crystallographica Section E)             ###
###                                                                        ###
##############################################################################
#                                                                            #
# This CIF contains the data in a paper accepted for publication in Acta     #
# Crystallographica Section E. It conforms to the requirements of Notes      #
# for Authors for Section E, and has been peer reviewed under the auspices   #
# of the IUCr Commission on Journals.                                        #
#                                                                            #
# Full details of the Crystallographic Information File format               #
# are given in the paper "The Crystallographic Information File (CIF):       #
# a New Standard Archive File for Crystallography" by S. R. Hall, F. H.      #
# Allen and I. D. Brown [Acta Cryst. (1991), A47, 655-685].                  #
#                                                                            #
# The current version of the core CIF dictionary is obtainable from          #
# ftp://ftp.iucr.org/pub/cif_core.dic. The current version number is 2.4.    #
#                                                                            #
# Software is freely available for graphical display of the structure(s) in  #
# this CIF.  For information consult the CIF home page http://www.iucr.org/  #
# cif/home.html                                                              #
#                                                                            #
# This file may be used for bona fide research purposes within the           #
# scientific community so long as proper attribution is given to the journal # 
# article from which it was obtained.                                        #
#                                                                            #
##############################################################################
                                             
data_I
_audit_creation_method     SHELXL-97
_chemical_name_systematic
;
Poly[[tri-\m-cyanido-cyanido(1,4,10,13-tetraoxa-7,16-
diazacyclooctadecane)barium(II)platinum(II)] hemihydrate]
;
_chemical_name_common
;
[Ba(diaza-18-crown-6)][Pt(CN)~4~] 0.5 H~2~O
;
_chemical_formula_moiety     'C16 H26 Ba N6 O4 Pt, 0.5(H2 O)'
_chemical_formula_sum     'C16 H27 Ba N6 O4.50 Pt'
_chemical_formula_iupac     '[Ba Pt (C N)4 (C12 H26 N2 O4)], 0.5H2 O'
_chemical_formula_weight     707.87
_chemical_melting_point     ?
_symmetry_cell_setting     monoclinic
_symmetry_space_group_name_H-M     'P 21/n'
_symmetry_space_group_name_Hall     '-P 2yn'
loop_
    _symmetry_equiv_pos_as_xyz
    'x, y, z'
    '-x+1/2, y+1/2, -z+1/2'
    '-x, -y, -z'
    'x-1/2, -y-1/2, z-1/2'
_cell_length_a     7.6781(4)
_cell_length_b     14.8881(9)
_cell_length_c     20.2325(12)
_cell_angle_alpha     90.00
_cell_angle_beta     93.254(2)
_cell_angle_gamma     90.00
_cell_volume     2309.1(2)
_cell_formula_units_Z     4
_cell_measurement_reflns_used     7683
_cell_measurement_theta_min     2.4
_cell_measurement_theta_max     33.6
_cell_measurement_temperature     93(2)
_exptl_crystal_description     prism
_exptl_crystal_colour     colorless
_exptl_crystal_size_max     0.18
_exptl_crystal_size_mid     0.10
_exptl_crystal_size_min     0.06
_exptl_crystal_density_diffrn     2.036
_exptl_crystal_density_meas     ?
_exptl_crystal_density_method     'not measured'
_exptl_crystal_F_000     1340
_exptl_absorpt_coefficient_mu     7.780
_exptl_absorpt_correction_type     multi-scan
_exptl_absorpt_process_details     '(SADABS; Sheldrick, 1996)'
_exptl_absorpt_correction_T_min     0.469
_exptl_absorpt_correction_T_max     0.676
_exptl_special_details
;
;
_diffrn_ambient_temperature     93(2)
_diffrn_radiation_type     MoK\a
_diffrn_radiation_wavelength     0.71073
_diffrn_radiation_source     'fine-focus sealed tube'
_diffrn_radiation_monochromator     graphite
_diffrn_measurement_device_type     'Bruker SMART APEXII'
_diffrn_measurement_method     \w
_diffrn_detector_area_resol_mean     8.3
_diffrn_reflns_number     30095
_diffrn_reflns_av_R_equivalents     0.0271
_diffrn_reflns_av_sigmaI/netI     0.0174
_diffrn_reflns_theta_min     1.70
_diffrn_reflns_theta_max     27.48
_diffrn_reflns_theta_full     27.48
_diffrn_measured_fraction_theta_max     1.000
_diffrn_measured_fraction_theta_full     1.000
_diffrn_reflns_limit_h_min     -9
_diffrn_reflns_limit_h_max     9
_diffrn_reflns_limit_k_min     -19
_diffrn_reflns_limit_k_max     19
_diffrn_reflns_limit_l_min     -26
_diffrn_reflns_limit_l_max     26
_refine_special_details
;
Refinement of <i>F</i>^2^ against ALL reflections. The weighted <i>R</i>-factor
<i>wR</i> and goodness of fit <i>S</i> are based on <i>F</i>^2^, conventional
<i>R</i>-factors <i>R</i> are based on <i>F</i>, with <i>F</i> set to zero for
negative <i>F</i>^2^. The threshold expression of <i>F</i>^2^ >
\s(<i>F</i>^2^) is used only for calculating <i>R</i>-factors(gt) <i>etc</i>.
and is not relevant to the choice of reflections for refinement.
<i>R</i>-factors based on <i>F</i>^2^ are statistically about twice as large
as those based on <i>F</i>, and <i>R</i>- factors based on ALL data will be
even larger.
;
_reflns_number_total     5292
_reflns_number_gt     5066
_reflns_threshold_expression     I>2\s(I)
_refine_ls_structure_factor_coef     Fsqd
_refine_ls_matrix_type     full
_refine_ls_R_factor_all     0.0145
_refine_ls_R_factor_gt     0.0134
_refine_ls_wR_factor_gt     0.0316
_refine_ls_wR_factor_ref     0.0320
_refine_ls_goodness_of_fit_ref     1.030
_refine_ls_restrained_S_all     1.030
_refine_ls_number_reflns     5292
_refine_ls_number_parameters     276
_refine_ls_number_restraints     3
_refine_ls_hydrogen_treatment     mixed
_refine_ls_weighting_scheme     calc
_refine_ls_weighting_details
         'calc w=1/[\s^2^(Fo^2^)+(0.0143P)^2^+1.2267P] where P=(Fo^2^+2Fc^2^)/3'
_atom_sites_solution_hydrogens     geom
_atom_sites_solution_primary     direct
_atom_sites_solution_secondary     difmap
_refine_ls_shift/su_max     0.003
_refine_ls_shift/su_mean     0.000
_refine_diff_density_max     0.720
_refine_diff_density_min     -0.419
_refine_ls_extinction_method     none
_refine_ls_extinction_coef     ?
loop_
    _atom_type_symbol
    _atom_type_description
    _atom_type_scat_dispersion_real
    _atom_type_scat_dispersion_imag
    _atom_type_scat_source
    'C' 'C' 0.0033 0.0016
                         'International Tables Vol C Tables 4.2.6.8 and 6.1.1.4'
    'H' 'H' 0.0000 0.0000
                         'International Tables Vol C Tables 4.2.6.8 and 6.1.1.4'
    'N' 'N' 0.0061 0.0033
                         'International Tables Vol C Tables 4.2.6.8 and 6.1.1.4'
    'O' 'O' 0.0106 0.0060
                         'International Tables Vol C Tables 4.2.6.8 and 6.1.1.4'
    'Ba' 'Ba' -0.3244 2.2819
                         'International Tables Vol C Tables 4.2.6.8 and 6.1.1.4'
    'Pt' 'Pt' -1.7033 8.3905
                         'International Tables Vol C Tables 4.2.6.8 and 6.1.1.4'
_computing_data_collection     'APEX2 (Bruker, 2007)'
_computing_cell_refinement     'SAINT (Bruker, 2007)'
_computing_data_reduction     'SAINT (Bruker, 2007)'
_computing_structure_solution     'SHELXS97 (Sheldrick, 2008)'
_computing_structure_refinement     'SHELXL97 (Sheldrick, 2008)'
_computing_molecular_graphics
;
SHELXTL (Sheldrick, 2008), PovChem (Thiessen, 2000) and POV-Ray
(Cason <i>et al.</i>,  2004)
;
_computing_publication_material     'SHELXL97 (Sheldrick, 2008)'
loop_
    _atom_site_type_symbol
    _atom_site_label
    _atom_site_fract_x
    _atom_site_fract_y
    _atom_site_fract_z
    _atom_site_U_iso_or_equiv
    _atom_site_adp_type
    _atom_site_calc_flag
    _atom_site_refinement_flags
    _atom_site_occupancy
    _atom_site_disorder_assembly
    _atom_site_disorder_group
    Ba Ba1 0.208165(16) 0.303438(8) 0.122058(6) 0.01394(3) Uani d . 1 . .
    Pt Pt1 0.519371(10) 0.670691(5) 0.139759(4) 0.01325(3) Uani d . 1 . .
    O O1 0.4491(2) 0.29360(10) 0.22989(7) 0.0214(3) Uani d . 1 . .
    O O2 0.4371(2) 0.15673(10) 0.13466(8) 0.0215(3) Uani d . 1 . .
    O O3 -0.0794(2) 0.28946(11) 0.02904(8) 0.0238(3) Uani d . 1 . .
    O O4 -0.0661(2) 0.42719(11) 0.12179(8) 0.0243(3) Uani d . 1 . .
    O O5 0.9018(6) 1.0164(3) 0.1191(2) 0.0460(10) Uani d PD 0.50 . .
    H H5C 0.809(6) 0.985(4) 0.142(3) 0.069 Uiso d PD 0.50 . .
    H H5D 0.944(8) 1.063(3) 0.151(2) 0.069 Uiso d PD 0.50 . .
    N N1 0.6016(3) 0.66373(15) -0.00967(11) 0.0382(6) Uani d . 1 . .
    N N2 0.6503(3) 0.87107(13) 0.13625(10) 0.0296(5) Uani d . 1 . .
    N N3 0.4574(3) 0.67833(12) 0.29213(9) 0.0225(4) Uani d . 1 . .
    N N4 0.3748(3) 0.47391(13) 0.13041(9) 0.0249(4) Uani d . 1 . .
    N N5 0.1327(3) 0.39373(13) 0.24229(9) 0.0208(4) Uani d . 1 . .
    H H5 0.067(4) 0.361(2) 0.2607(14) 0.033(8) Uiso d . 1 . .
    N N6 0.1924(3) 0.15917(12) 0.02347(10) 0.0215(4) Uani d . 1 . .
    H H6 0.251(4) 0.1801(17) -0.0055(15) 0.031(8) Uiso d . 1 . .
    C C1 0.5688(3) 0.66477(15) 0.04481(12) 0.0240(5) Uani d . 1 . .
    C C2 0.6033(3) 0.79805(15) 0.13932(10) 0.0200(4) Uani d . 1 . .
    C C3 0.4780(3) 0.67493(13) 0.23617(11) 0.0170(4) Uani d . 1 . .
    C C4 0.4298(3) 0.54565(14) 0.13458(10) 0.0175(4) Uani d . 1 . .
    C C5 0.5553(3) 0.21485(16) 0.23661(12) 0.0287(5) Uani d . 1 . .
    H H5A 0.4929 0.1678 0.2605 0.034 Uiso calc R 1 . .
    H H5B 0.6649 0.2291 0.2626 0.034 Uiso calc R 1 . .
    C C6 0.5967(3) 0.18077(16) 0.16941(13) 0.0265(5) Uani d . 1 . .
    H H6A 0.6568 0.2280 0.1448 0.032 Uiso calc R 1 . .
    H H6B 0.6745 0.1278 0.1739 0.032 Uiso calc R 1 . .
    C C7 0.4592(3) 0.09987(15) 0.07817(11) 0.0251(5) Uani d . 1 . .
    H H7A 0.5213 0.0441 0.0921 0.030 Uiso calc R 1 . .
    H H7B 0.5289 0.1313 0.0456 0.030 Uiso calc R 1 . .
    C C8 0.2811(3) 0.07755(15) 0.04759(11) 0.0262(5) Uani d . 1 . .
    H H8A 0.2926 0.0352 0.0104 0.031 Uiso calc R 1 . .
    H H8B 0.2109 0.0480 0.0809 0.031 Uiso calc R 1 . .
    C C9 0.0142(3) 0.14452(17) -0.00443(13) 0.0305(5) Uani d . 1 . .
    H H9A -0.0576 0.1176 0.0295 0.037 Uiso calc R 1 . .
    H H9B 0.0161 0.1023 -0.0422 0.037 Uiso calc R 1 . .
    C C10 -0.0645(3) 0.23237(17) -0.02739(12) 0.0305(5) Uani d . 1 . .
    H H10A 0.0104 0.2612 -0.0595 0.037 Uiso calc R 1 . .
    H H10B -0.1811 0.2220 -0.0495 0.037 Uiso calc R 1 . .
    C C11 -0.1347(3) 0.37872(16) 0.01136(12) 0.0268(5) Uani d . 1 . .
    H H11A -0.2267 0.3764 -0.0249 0.032 Uiso calc R 1 . .
    H H11B -0.0351 0.4136 -0.0041 0.032 Uiso calc R 1 . .
    C C12 -0.2041(3) 0.42288(17) 0.07133(12) 0.0284(5) Uani d . 1 . .
    H H12A -0.2463 0.4841 0.0600 0.034 Uiso calc R 1 . .
    H H12B -0.3029 0.3877 0.0872 0.034 Uiso calc R 1 . .
    C C13 -0.1241(3) 0.46060(16) 0.18350(12) 0.0271(5) Uani d . 1 . .
    H H13A -0.2026 0.4164 0.2030 0.033 Uiso calc R 1 . .
    H H13B -0.1893 0.5174 0.1760 0.033 Uiso calc R 1 . .
    C C14 0.0335(3) 0.47660(15) 0.23000(11) 0.0257(5) Uani d . 1 . .
    H H14A 0.1096 0.5221 0.2106 0.031 Uiso calc R 1 . .
    H H14B -0.0047 0.5004 0.2725 0.031 Uiso calc R 1 . .
    C C15 0.2917(3) 0.40898(16) 0.28449(11) 0.0261(5) Uani d . 1 . .
    H H15A 0.2594 0.4311 0.3283 0.031 Uiso calc R 1 . .
    H H15B 0.3630 0.4559 0.2643 0.031 Uiso calc R 1 . .
    C C16 0.3982(3) 0.32446(15) 0.29356(11) 0.0258(5) Uani d . 1 . .
    H H16A 0.5034 0.3366 0.3228 0.031 Uiso calc R 1 . .
    H H16B 0.3286 0.2775 0.3146 0.031 Uiso calc R 1 . .
loop_
    _atom_site_aniso_label
    _atom_site_aniso_U_11
    _atom_site_aniso_U_22
    _atom_site_aniso_U_33
    _atom_site_aniso_U_12
    _atom_site_aniso_U_13
    _atom_site_aniso_U_23
    Ba1 0.01958(6) 0.01186(6) 0.01060(6) -0.00094(4) 0.00280(4) 0.00008(4)
    Pt1 0.01580(4) 0.01269(4) 0.01157(4) -0.00147(3) 0.00343(3) -0.00084(3)
    O1 0.0295(9) 0.0185(8) 0.0160(7) 0.0012(6) -0.0015(6) -0.0014(6)
    O2 0.0250(8) 0.0182(8) 0.0213(8) 0.0018(6) 0.0009(6) -0.0040(6)
    O3 0.0294(9) 0.0220(8) 0.0196(8) 0.0003(7) -0.0030(7) 0.0013(6)
    O4 0.0240(8) 0.0266(9) 0.0224(8) 0.0054(7) 0.0017(6) -0.0021(7)
    O5 0.050(2) 0.040(2) 0.048(2) -0.0111(19) 0.008(2) -0.0052(19)
    N1 0.0621(16) 0.0335(12) 0.0210(11) -0.0269(11) 0.0185(11) -0.0095(9)
    N2 0.0400(12) 0.0207(10) 0.0293(11) -0.0052(9) 0.0132(9) -0.0031(8)
    N3 0.0286(11) 0.0216(10) 0.0176(10) 0.0007(8) 0.0046(8) -0.0011(7)
    N4 0.0339(11) 0.0202(10) 0.0215(10) -0.0049(8) 0.0087(8) -0.0026(8)
    N5 0.0300(10) 0.0161(9) 0.0170(9) 0.0001(8) 0.0068(8) -0.0001(7)
    N6 0.0315(11) 0.0162(9) 0.0171(9) -0.0034(8) 0.0029(8) -0.0001(7)
    C1 0.0327(13) 0.0184(11) 0.0215(12) -0.0098(9) 0.0072(10) -0.0035(8)
    C2 0.0231(11) 0.0212(11) 0.0162(10) -0.0025(9) 0.0067(8) -0.0024(8)
    C3 0.0190(10) 0.0131(10) 0.0189(11) -0.0016(8) 0.0016(8) -0.0003(8)
    C4 0.0202(10) 0.0205(11) 0.0124(9) -0.0008(8) 0.0057(8) -0.0016(8)
    C5 0.0322(13) 0.0233(12) 0.0295(13) 0.0052(10) -0.0076(10) -0.0015(10)
    C6 0.0243(12) 0.0212(12) 0.0338(14) 0.0004(9) -0.0005(10) -0.0029(10)
    C7 0.0347(13) 0.0181(11) 0.0231(11) 0.0055(9) 0.0069(10) -0.0046(9)
    C8 0.0403(14) 0.0146(11) 0.0234(11) 0.0002(10) 0.0014(10) -0.0055(9)
    C9 0.0391(14) 0.0240(12) 0.0275(13) -0.0070(11) -0.0062(11) -0.0067(10)
    C10 0.0369(14) 0.0306(13) 0.0229(12) -0.0044(11) -0.0086(10) -0.0040(10)
    C11 0.0267(12) 0.0284(13) 0.0251(12) 0.0018(10) -0.0015(9) 0.0053(10)
    C12 0.0268(12) 0.0293(13) 0.0289(12) 0.0051(10) 0.0009(10) 0.0056(10)
    C13 0.0304(12) 0.0226(12) 0.0294(12) 0.0074(10) 0.0107(10) -0.0013(10)
    C14 0.0368(13) 0.0188(11) 0.0224(11) 0.0043(10) 0.0098(10) -0.0034(9)
    C15 0.0419(14) 0.0229(12) 0.0137(10) -0.0020(10) 0.0021(9) -0.0047(9)
    C16 0.0376(14) 0.0245(12) 0.0148(11) -0.0031(10) -0.0035(10) -0.0031(9)
_geom_special_details
;
All e.s.d.'s (except the e.s.d. in the dihedral angle between two l.s. planes)
are estimated using the full covariance matrix. The cell e.s.d.'s are taken
into account individually in the estimation of e.s.d.'s in distances, angles
and torsion angles; correlations between e.s.d.'s in cell parameters are only
used when they are defined by crystal symmetry. An approximate (isotropic)
treatment of cell e.s.d.'s is used for estimating e.s.d.'s involving l.s.
planes.
;
loop_
    _geom_bond_atom_site_label_1
    _geom_bond_atom_site_label_2
    _geom_bond_site_symmetry_2
    _geom_bond_distance
    _geom_bond_publ_flag
    Ba1 O1 . 2.7831(15) y
    Ba1 O2 . 2.8062(15) y
    Ba1 O3 . 2.8261(16) y
    Ba1 O4 . 2.7980(15) y
    Ba1 N1 3_665 2.814(2) y
    Ba1 N3 2_545 2.8896(19) y
    Ba1 N4 . 2.8431(19) y
    Ba1 N5 . 2.8671(18) y
    Ba1 N6 . 2.9291(19) y
    Pt1 Pt1 3_665 7.5969(4) y
    Pt1 Pt1 1_655 7.6781(4) y
    Pt1 C1 . 1.981(2) y
    Pt1 C2 . 2.003(2) y
    Pt1 C3 . 1.995(2) y
    Pt1 C4 . 1.985(2) y
    O1 C5 . 1.430(3) ?
    O1 C16 . 1.442(3) ?
    O2 C6 . 1.424(3) ?
    O2 C7 . 1.440(3) ?
    O3 C10 . 1.433(3) ?
    O3 C11 . 1.434(3) ?
    O4 C12 . 1.431(3) ?
    O4 C13 . 1.438(3) ?
    O5 H5C . 0.990(10) ?
    O5 H5D . 0.989(10) ?
    N1 C1 . 1.145(3) ?
    N2 C2 . 1.148(3) ?
    N3 C3 . 1.153(3) ?
    N4 C4 . 1.150(3) ?
    N5 C14 . 1.464(3) ?
    N5 C15 . 1.467(3) ?
    N5 H5 . 0.81(3) ?
    N6 C8 . 1.463(3) ?
    N6 C9 . 1.466(3) ?
    N6 H6 . 0.82(3) ?
    C5 C6 . 1.502(3) ?
    C5 H5A . 0.9900 ?
    C5 H5B . 0.9900 ?
    C6 H6A . 0.9900 ?
    C6 H6B . 0.9900 ?
    C7 C8 . 1.506(3) ?
    C7 H7A . 0.9900 ?
    C7 H7B . 0.9900 ?
    C8 H8A . 0.9900 ?
    C8 H8B . 0.9900 ?
    C9 C10 . 1.503(4) ?
    C9 H9A . 0.9900 ?
    C9 H9B . 0.9900 ?
    C10 H10A . 0.9900 ?
    C10 H10B . 0.9900 ?
    C11 C12 . 1.504(3) ?
    C11 H11A . 0.9900 ?
    C11 H11B . 0.9900 ?
    C12 H12A . 0.9900 ?
    C12 H12B . 0.9900 ?
    C13 C14 . 1.509(3) ?
    C13 H13A . 0.9900 ?
    C13 H13B . 0.9900 ?
    C14 H14A . 0.9900 ?
    C14 H14B . 0.9900 ?
    C15 C16 . 1.506(3) ?
    C15 H15A . 0.9900 ?
    C15 H15B . 0.9900 ?
    C16 H16A . 0.9900 ?
    C16 H16B . 0.9900 ?
loop_
    _geom_angle_atom_site_label_1
    _geom_angle_atom_site_label_2
    _geom_angle_atom_site_label_3
    _geom_angle_site_symmetry_1
    _geom_angle_site_symmetry_3
    _geom_angle
    _geom_angle_publ_flag
    O1 Ba1 O4 . . 120.20(4) ?
    O1 Ba1 O2 . . 60.18(4) ?
    O4 Ba1 O2 . . 168.59(5) ?
    O1 Ba1 N1 . 3_665 106.86(6) ?
    O4 Ba1 N1 . 3_665 108.01(6) ?
    O2 Ba1 N1 . 3_665 81.80(6) ?
    O1 Ba1 O3 . . 167.83(5) ?
    O4 Ba1 O3 . . 59.19(5) ?
    O2 Ba1 O3 . . 117.70(5) ?
    N1 Ba1 O3 3_665 . 84.06(6) ?
    O1 Ba1 N4 . . 73.94(5) ?
    O4 Ba1 N4 . . 75.43(5) ?
    O2 Ba1 N4 . . 114.32(5) ?
    N1 Ba1 N4 3_665 . 68.93(6) ?
    O3 Ba1 N4 . . 115.93(5) ?
    O1 Ba1 N5 . . 61.12(5) ?
    O4 Ba1 N5 . . 60.30(5) ?
    O2 Ba1 N5 . . 116.33(5) ?
    N1 Ba1 N5 3_665 . 138.01(6) ?
    O3 Ba1 N5 . . 114.31(5) ?
    N4 Ba1 N5 . . 69.08(5) ?
    O1 Ba1 N3 . 2_545 77.91(5) ?
    O4 Ba1 N3 . 2_545 93.95(5) ?
    O2 Ba1 N3 . 2_545 74.83(5) ?
    N1 Ba1 N3 3_665 2_545 149.73(6) ?
    O3 Ba1 N3 . 2_545 89.94(5) ?
    N4 Ba1 N3 . 2_545 138.73(5) ?
    N5 Ba1 N3 . 2_545 71.06(5) ?
    O1 Ba1 N6 . . 119.68(5) ?
    O4 Ba1 N6 . . 118.65(5) ?
    O2 Ba1 N6 . . 59.51(5) ?
    N1 Ba1 N6 3_665 . 65.19(6) ?
    O3 Ba1 N6 . . 59.47(5) ?
    N4 Ba1 N6 . . 134.12(5) ?
    N5 Ba1 N6 . . 156.79(6) ?
    N3 Ba1 N6 2_545 . 86.21(5) ?
    C1 Pt1 C2 . . 87.61(9) y
    C1 Pt1 C3 . . 177.97(10) y
    C1 Pt1 C4 . . 89.54(8) y
    C3 Pt1 C2 . . 92.50(8) y
    C4 Pt1 C2 . . 176.47(9) y
    C4 Pt1 C3 . . 90.42(8) y
    C5 O1 C16 . . 110.98(17) ?
    C5 O1 Ba1 . . 117.88(12) ?
    C16 O1 Ba1 . . 118.79(13) ?
    C6 O2 C7 . . 113.74(17) ?
    C6 O2 Ba1 . . 111.50(12) ?
    C7 O2 Ba1 . . 119.14(13) ?
    C10 O3 C11 . . 112.75(17) ?
    C10 O3 Ba1 . . 118.66(13) ?
    C11 O3 Ba1 . . 107.88(13) ?
    C12 O4 C13 . . 112.47(17) ?
    C12 O4 Ba1 . . 119.92(13) ?
    C13 O4 Ba1 . . 119.74(13) ?
    H5C O5 H5D . . 104(3) ?
    C1 N1 Ba1 . 3_665 158.2(2) ?
    C3 N3 Ba1 . 2 135.06(16) ?
    C4 N4 Ba1 . . 174.69(17) ?
    C14 N5 C15 . . 112.09(18) ?
    C14 N5 Ba1 . . 112.29(13) ?
    C15 N5 Ba1 . . 111.39(13) ?
    C14 N5 H5 . . 105(2) ?
    C15 N5 H5 . . 110(2) ?
    Ba1 N5 H5 . . 106(2) ?
    C8 N6 C9 . . 114.29(18) ?
    C8 N6 Ba1 . . 112.42(13) ?
    C9 N6 Ba1 . . 111.89(14) ?
    C8 N6 H6 . . 107(2) ?
    C9 N6 H6 . . 109(2) ?
    Ba1 N6 H6 . . 101.8(19) ?
    N1 C1 Pt1 . . 177.6(2) ?
    N2 C2 Pt1 . . 177.15(19) ?
    N3 C3 Pt1 . . 178.6(2) ?
    N4 C4 Pt1 . . 178.3(2) ?
    O1 C5 C6 . . 109.86(19) ?
    O1 C5 H5A . . 109.7 ?
    C6 C5 H5A . . 109.7 ?
    O1 C5 H5B . . 109.7 ?
    C6 C5 H5B . . 109.7 ?
    H5A C5 H5B . . 108.2 ?
    O2 C6 C5 . . 108.1(2) ?
    O2 C6 H6A . . 110.1 ?
    C5 C6 H6A . . 110.1 ?
    O2 C6 H6B . . 110.1 ?
    C5 C6 H6B . . 110.1 ?
    H6A C6 H6B . . 108.4 ?
    O2 C7 C8 . . 108.08(18) ?
    O2 C7 H7A . . 110.1 ?
    C8 C7 H7A . . 110.1 ?
    O2 C7 H7B . . 110.1 ?
    C8 C7 H7B . . 110.1 ?
    H7A C7 H7B . . 108.4 ?
    N6 C8 C7 . . 110.40(19) ?
    N6 C8 H8A . . 109.6 ?
    C7 C8 H8A . . 109.6 ?
    N6 C8 H8B . . 109.6 ?
    C7 C8 H8B . . 109.6 ?
    H8A C8 H8B . . 108.1 ?
    N6 C9 C10 . . 109.8(2) ?
    N6 C9 H9A . . 109.7 ?
    C10 C9 H9A . . 109.7 ?
    N6 C9 H9B . . 109.7 ?
    C10 C9 H9B . . 109.7 ?
    H9A C9 H9B . . 108.2 ?
    O3 C10 C9 . . 108.59(19) ?
    O3 C10 H10A . . 110.0 ?
    C9 C10 H10A . . 110.0 ?
    O3 C10 H10B . . 110.0 ?
    C9 C10 H10B . . 110.0 ?
    H10A C10 H10B . . 108.4 ?
    O3 C11 C12 . . 108.50(19) ?
    O3 C11 H11A . . 110.0 ?
    C12 C11 H11A . . 110.0 ?
    O3 C11 H11B . . 110.0 ?
    C12 C11 H11B . . 110.0 ?
    H11A C11 H11B . . 108.4 ?
    O4 C12 C11 . . 108.26(19) ?
    O4 C12 H12A . . 110.0 ?
    C11 C12 H12A . . 110.0 ?
    O4 C12 H12B . . 110.0 ?
    C11 C12 H12B . . 110.0 ?
    H12A C12 H12B . . 108.4 ?
    O4 C13 C14 . . 108.62(18) ?
    O4 C13 H13A . . 110.0 ?
    C14 C13 H13A . . 110.0 ?
    O4 C13 H13B . . 110.0 ?
    C14 C13 H13B . . 110.0 ?
    H13A C13 H13B . . 108.3 ?
    N5 C14 C13 . . 111.34(19) ?
    N5 C14 H14A . . 109.4 ?
    C13 C14 H14A . . 109.4 ?
    N5 C14 H14B . . 109.4 ?
    C13 C14 H14B . . 109.4 ?
    H14A C14 H14B . . 108.0 ?
    N5 C15 C16 . . 111.70(18) ?
    N5 C15 H15A . . 109.3 ?
    C16 C15 H15A . . 109.3 ?
    N5 C15 H15B . . 109.3 ?
    C16 C15 H15B . . 109.3 ?
    H15A C15 H15B . . 107.9 ?
    O1 C16 C15 . . 109.27(18) ?
    O1 C16 H16A . . 109.8 ?
    C15 C16 H16A . . 109.8 ?
    O1 C16 H16B . . 109.8 ?
    C15 C16 H16B . . 109.8 ?
    H16A C16 H16B . . 108.3 ?
loop_
    _geom_torsion_atom_site_label_1
    _geom_torsion_atom_site_label_2
    _geom_torsion_atom_site_label_3
    _geom_torsion_atom_site_label_4
    _geom_torsion_site_symmetry_1
    _geom_torsion_site_symmetry_2
    _geom_torsion_site_symmetry_3
    _geom_torsion_site_symmetry_4
    _geom_torsion
    _geom_torsion_publ_flag
    O4 Ba1 O1 C5 . . . . 162.79(15) ?
    O2 Ba1 O1 C5 . . . . -4.04(14) ?
    N1 Ba1 O1 C5 3_665 . . . -73.83(16) ?
    O3 Ba1 O1 C5 . . . . 79.3(3) ?
    N4 Ba1 O1 C5 . . . . -135.26(16) ?
    N5 Ba1 O1 C5 . . . . 150.13(17) ?
    N3 Ba1 O1 C5 2_545 . . . 75.26(15) ?
    N6 Ba1 O1 C5 . . . . -3.21(17) ?
    O4 Ba1 O1 C16 . . . . 23.94(15) ?
    O2 Ba1 O1 C16 . . . . -142.89(15) ?
    N1 Ba1 O1 C16 3_665 . . . 147.32(14) ?
    O3 Ba1 O1 C16 . . . . -59.6(3) ?
    N4 Ba1 O1 C16 . . . . 85.89(14) ?
    N5 Ba1 O1 C16 . . . . 11.28(14) ?
    N3 Ba1 O1 C16 2_545 . . . -63.59(14) ?
    N6 Ba1 O1 C16 . . . . -142.06(14) ?
    O1 Ba1 O2 C6 . . . . -28.85(14) ?
    O4 Ba1 O2 C6 . . . . -124.0(2) ?
    N1 Ba1 O2 C6 3_665 . . . 86.00(15) ?
    O3 Ba1 O2 C6 . . . . 164.83(14) ?
    N4 Ba1 O2 C6 . . . . 23.63(15) ?
    N5 Ba1 O2 C6 . . . . -54.05(15) ?
    N3 Ba1 O2 C6 2_545 . . . -113.42(15) ?
    N6 Ba1 O2 C6 . . . . 151.98(16) ?
    O1 Ba1 O2 C7 . . . . -164.49(16) ?
    O4 Ba1 O2 C7 . . . . 100.3(3) ?
    N1 Ba1 O2 C7 3_665 . . . -49.64(15) ?
    O3 Ba1 O2 C7 . . . . 29.19(16) ?
    N4 Ba1 O2 C7 . . . . -112.01(15) ?
    N5 Ba1 O2 C7 . . . . 170.31(14) ?
    N3 Ba1 O2 C7 2_545 . . . 110.94(15) ?
    N6 Ba1 O2 C7 . . . . 16.34(14) ?
    O1 Ba1 O3 C10 . . . . -104.1(2) ?
    O4 Ba1 O3 C10 . . . . 165.23(17) ?
    O2 Ba1 O3 C10 . . . . -27.36(16) ?
    N1 Ba1 O3 C10 3_665 . . . 50.13(16) ?
    N4 Ba1 O3 C10 . . . . 113.22(15) ?
    N5 Ba1 O3 C10 . . . . -169.25(15) ?
    N3 Ba1 O3 C10 2_545 . . . -100.14(16) ?
    N6 Ba1 O3 C10 . . . . -14.51(15) ?
    O1 Ba1 O3 C11 . . . . 126.2(2) ?
    O4 Ba1 O3 C11 . . . . 35.48(12) ?
    O2 Ba1 O3 C11 . . . . -157.11(12) ?
    N1 Ba1 O3 C11 3_665 . . . -79.61(13) ?
    N4 Ba1 O3 C11 . . . . -16.52(14) ?
    N5 Ba1 O3 C11 . . . . 61.00(14) ?
    N3 Ba1 O3 C11 2_545 . . . 130.11(13) ?
    N6 Ba1 O3 C11 . . . . -144.25(14) ?
    O1 Ba1 O4 C12 . . . . -170.45(14) ?
    O2 Ba1 O4 C12 . . . . -81.9(3) ?
    N1 Ba1 O4 C12 3_665 . . . 66.73(16) ?
    O3 Ba1 O4 C12 . . . . -4.57(14) ?
    N4 Ba1 O4 C12 . . . . 128.36(16) ?
    N5 Ba1 O4 C12 . . . . -157.69(17) ?
    N3 Ba1 O4 C12 2_545 . . . -92.14(15) ?
    N6 Ba1 O4 C12 . . . . -4.31(17) ?
    O1 Ba1 O4 C13 . . . . -23.67(17) ?
    O2 Ba1 O4 C13 . . . . 64.9(3) ?
    N1 Ba1 O4 C13 3_665 . . . -146.49(15) ?
    O3 Ba1 O4 C13 . . . . 142.21(16) ?
    N4 Ba1 O4 C13 . . . . -84.86(15) ?
    N5 Ba1 O4 C13 . . . . -10.91(15) ?
    N3 Ba1 O4 C13 2_545 . . . 54.64(16) ?
    N6 Ba1 O4 C13 . . . . 142.47(15) ?
    O1 Ba1 N5 C14 . . . . 146.68(17) ?
    O4 Ba1 N5 C14 . . . . -20.73(14) ?
    O2 Ba1 N5 C14 . . . . 171.63(14) ?
    N1 Ba1 N5 C14 3_665 . . . 63.44(19) ?
    O3 Ba1 N5 C14 . . . . -45.94(16) ?
    N4 Ba1 N5 C14 . . . . 64.00(15) ?
    N3 Ba1 N5 C14 2_545 . . . -126.96(16) ?
    N6 Ba1 N5 C14 . . . . -114.77(18) ?
    O1 Ba1 N5 C15 . . . . 20.02(13) ?
    O4 Ba1 N5 C15 . . . . -147.39(16) ?
    O2 Ba1 N5 C15 . . . . 44.97(15) ?
    N1 Ba1 N5 C15 3_665 . . . -63.22(18) ?
    O3 Ba1 N5 C15 . . . . -172.60(13) ?
    N4 Ba1 N5 C15 . . . . -62.66(14) ?
    N3 Ba1 N5 C15 2_545 . . . 106.38(15) ?
    N6 Ba1 N5 C15 . . . . 118.57(17) ?
    O1 Ba1 N6 C8 . . . . 16.47(17) ?
    O4 Ba1 N6 C8 . . . . -149.75(14) ?
    O2 Ba1 N6 C8 . . . . 17.30(14) ?
    N1 Ba1 N6 C8 3_665 . . . 112.45(17) ?
    O3 Ba1 N6 C8 . . . . -149.49(17) ?
    N4 Ba1 N6 C8 . . . . 112.74(15) ?
    N5 Ba1 N6 C8 . . . . -68.9(2) ?
    N3 Ba1 N6 C8 2_545 . . . -57.32(15) ?
    O1 Ba1 N6 C9 . . . . 146.66(14) ?
    O4 Ba1 N6 C9 . . . . -19.55(17) ?
    O2 Ba1 N6 C9 . . . . 147.49(17) ?
    N1 Ba1 N6 C9 3_665 . . . -117.35(17) ?
    O3 Ba1 N6 C9 . . . . -19.29(14) ?
    N4 Ba1 N6 C9 . . . . -117.06(16) ?
    N5 Ba1 N6 C9 . . . . 61.3(2) ?
    N3 Ba1 N6 C9 2_545 . . . 72.88(15) ?
    C16 O1 C5 C6 . . . . 176.36(19) ?
    Ba1 O1 C5 C6 . . . . 34.5(2) ?
    C7 O2 C6 C5 . . . . -163.08(18) ?
    Ba1 O2 C6 C5 . . . . 58.8(2) ?
    O1 C5 C6 O2 . . . . -62.2(2) ?
    C6 O2 C7 C8 . . . . 178.29(19) ?
    Ba1 O2 C7 C8 . . . . -47.0(2) ?
    C9 N6 C8 C7 . . . . -177.3(2) ?
    Ba1 N6 C8 C7 . . . . -48.3(2) ?
    O2 C7 C8 N6 . . . . 62.9(2) ?
    C8 N6 C9 C10 . . . . 179.8(2) ?
    Ba1 N6 C9 C10 . . . . 50.6(2) ?
    C11 O3 C10 C9 . . . . 173.3(2) ?
    Ba1 O3 C10 C9 . . . . 45.8(2) ?
    N6 C9 C10 O3 . . . . -64.2(3) ?
    C10 O3 C11 C12 . . . . 161.05(19) ?
    Ba1 O3 C11 C12 . . . . -65.97(19) ?
    C13 O4 C12 C11 . . . . -174.38(19) ?
    Ba1 O4 C12 C11 . . . . -25.4(2) ?
    O3 C11 C12 O4 . . . . 61.3(2) ?
    C12 O4 C13 C14 . . . . -171.16(19) ?
    Ba1 O4 C13 C14 . . . . 39.8(2) ?
    C15 N5 C14 C13 . . . . 176.85(18) ?
    Ba1 N5 C14 C13 . . . . 50.6(2) ?
    O4 C13 C14 N5 . . . . -59.8(2) ?
    C14 N5 C15 C16 . . . . -176.63(19) ?
    Ba1 N5 C15 C16 . . . . -49.9(2) ?
    C5 O1 C16 C15 . . . . 178.20(19) ?
    Ba1 O1 C16 C15 . . . . -40.3(2) ?
    N5 C15 C16 O1 . . . . 60.5(2) ?
loop_
    _geom_hbond_atom_site_label_D
    _geom_hbond_atom_site_label_H
    _geom_hbond_atom_site_label_A
    _geom_hbond_site_symmetry_A
    _geom_hbond_distance_DH
    _geom_hbond_distance_HA
    _geom_hbond_distance_DA
    _geom_hbond_angle_DHA
    O5 H5C N2 . 0.990(10) 2.09(4) 2.934(5) 142(5)
    O5 H5D N3 2_655 0.989(10) 2.179(14) 3.159(4) 171(5)
    N6 H6 N1 3_665 0.82(3) 2.60(3) 3.096(3) 121(2)
data_global
_journal_date_recd_electronic     2009-03-03
_journal_date_accepted     2009-03-11
_journal_name_full     'Acta Crystallographica, Section E'
_journal_year     2009
_journal_volume     65
_journal_issue      4
_journal_page_first     m408
_journal_page_last     m409
_journal_paper_category     QM
_journal_coeditor_code     LH2782
_publ_contact_author_name     'Marilyn M Olmstead'
_publ_contact_author_address
;
Department of Chemistry
University of California,
Davis, CA 95616
USA
;
_publ_contact_author_email     mmolmstead@ucdavis.edu
_publ_contact_author_fax     5307528995
_publ_contact_author_phone     5307526668
_publ_section_title
;\
Poly[[tri-\m-cyanido-cyanido(1,4,10,13-tetraoxa-7,16-\
diazacyclooctadecane)barium(II)platinum(II)] hemihydrate]
;
loop_
    _publ_author_name
    _publ_author_footnote
    _publ_author_address
    'Olmstead, Marilyn M.' .
;
Department of Chemistry
University of California,
Davis, CA 95616
USA
;
    'Beavers, Christine M.' .
;
Department of Chemistry
University of California,
Davis, CA 95616
USA
;
    'Paw U, Latisha' .
;
Department of Chemistry
University of California,
Davis, CA 95616
USA
;
