# Supplementary material for: Poly[[tri-μ-cyanido-cyanido(1,4,10,13-tetra­oxa-7,16-diaza­cyclo­octa­deca­ne)barium(II)platinum(II)] hemihydrate]
Source: Acta Crystallogr Sect E Struct Rep Online. 2009 Mar 19;65(Pt 4):m408–9. doi: 10.1107/S1600536809008915 (PMC2968926; doi:10.1107/S1600536809008915)
Supplement: Supplementary file 2 [file e-65-0m408-Isup2.hkl]

# 
# h,k,l, Fc-squared, Fo-squared, sigma(Fo-squared) and status flag 
# 
data_I
_shelx_title ' lpu01 in P2(1)/n  Ba(1,10-diaza-18-crown-6) Pt(CN)4 0.5 H2O' 
_shelx_refln_list_code          4 
_shelx_F_calc_maximum      479.31 
_exptl_crystal_F_000      1340.00 
_reflns_d_resolution_high  0.7700 
 
loop_ 
 _symmetry_equiv_pos_as_xyz 
 'x, y, z' 
 '-x+1/2, y+1/2, -z+1/2' 
 '-x, -y, -z' 
 'x-1/2, -y-1/2, z-1/2' 
 
_cell_length_a     7.6781 
_cell_length_b    14.8881 
_cell_length_c    20.2325 
_cell_angle_alpha  90.000 
_cell_angle_beta   93.254 
_cell_angle_gamma  90.000 
 
_shelx_F_squared_multiplier     1.000 
 
loop_ 
 _refln_index_h 
 _refln_index_k 
 _refln_index_l 
 _refln_F_squared_calc 
 _refln_F_squared_meas 
 _refln_F_squared_sigma 
 _refln_observed_status 
   2   0   0    66159.70    66104.89    842.10 o 
   4   0   0    54881.11    53755.70    706.54 o 
   6   0   0     8350.16     8387.42    157.19 o 
   8   0   0      273.09      292.57     69.29 o 
   1   1   0     6899.95     7009.90     80.30 o 
   2   1   0     6082.43     6517.93     71.14 o 
   3   1   0    27482.08    28147.75    267.82 o 
   4   1   0    63762.57    63581.95    586.58 o 
   5   1   0     1438.72     1480.50     37.23 o 
   6   1   0      107.27      118.96     18.52 o 
   7   1   0     5421.06     5307.13     95.74 o 
   8   1   0    18962.30    19180.66    267.43 o 
   9   1   0      110.19       63.37     36.68 o 
   0   2   0   136485.50   138261.36   2048.07 o 
   1   2   0     8808.04     9186.30    102.80 o 
   2   2   0     9249.55     9812.77    101.25 o 
   3   2   0       37.08      146.14     30.18 o 
   4   2   0    26659.59    26230.44    258.42 o 
   5   2   0     8120.26     7876.58    122.37 o 
   6   2   0     3038.83     2996.62     58.60 o 
   7   2   0     7447.97     7544.65    120.19 o 
   8   2   0       40.15        9.94     45.16 o 
   9   2   0     2464.56     2590.72     96.39 o 
   1   3   0    71057.46    76287.33    796.49 o 
   2   3   0     6450.07     6696.94     75.69 o 
   3   3   0   135729.58   137159.23   1228.07 o 
   4   3   0     9792.32     9810.98    113.57 o 
   5   3   0     9877.13     9677.54    118.18 o 
   6   3   0     3280.99     3172.06     97.81 o 
   7   3   0    27563.74    27462.67    316.07 o 
   8   3   0     1782.65     1715.31     74.45 o 
   9   3   0      158.89       72.94     50.11 o 
   0   4   0    19568.26    21398.48    291.85 o 
   1   4   0    55738.73    56846.27    555.43 o 
   2   4   0    12620.38    12612.80    138.95 o 
   3   4   0       33.81       47.92      9.81 o 
   4   4   0     4169.15     4264.09     63.13 o 
   5   4   0    20481.45    20632.48    218.09 o 
   6   4   0     4307.41     4400.23     83.80 o 
   7   4   0    12823.86    12919.97    192.80 o 
   8   4   0     1396.96     1406.18     80.85 o 
   9   4   0     1051.79     1278.57     84.78 o 
   1   5   0    32267.37    33034.63    333.58 o 
   2   5   0      395.53      425.03     22.92 o 
   3   5   0    48374.63    47888.51    448.24 o 
   4   5   0    11252.02    11402.90    130.79 o 
   5   5   0      336.67      365.57     23.50 o 
   6   5   0     4038.60     4017.96     78.04 o 
   7   5   0    20280.10    20253.85    302.42 o 
   8   5   0     7717.15     8074.30    209.03 o 
   9   5   0      344.10      361.97     58.16 o 
   0   6   0   144780.98   141010.17   1787.35 o 
   1   6   0    25989.83    26690.27    278.37 o 
   2   6   0    50846.16    50893.87    511.40 o 
   3   6   0     4857.75     4812.04     66.80 o 
   4   6   0    33995.94    33950.74    333.72 o 
   5   6   0     1780.21     1871.88     44.35 o 
   6   6   0    12646.65    12304.72    181.65 o 
   7   6   0     2314.21     2317.17     81.95 o 
   8   6   0     2829.01     2863.54    109.25 o 
   9   6   0      239.85      365.41     61.00 o 
   1   7   0    20193.20    20375.82    207.76 o 
   2   7   0      196.25      191.90     17.80 o 
   3   7   0      223.89      266.77     16.14 o 
   4   7   0    26540.94    25972.81    265.46 o 
   5   7   0    12954.10    12416.95    215.08 o 
   6   7   0      223.18      244.74     29.56 o 
   7   7   0     1549.58     1546.80     71.56 o 
   8   7   0    13912.84    14178.22    249.36 o 
   9   7   0     2612.03     2805.17    122.01 o 
   0   8   0   110312.12   110595.80   1421.94 o 
   1   8   0     2155.58     2197.91     42.91 o 
   2   8   0     2875.58     2903.54     73.74 o 
   3   8   0    11381.83    11191.86    145.67 o 
   4   8   0    28814.68    28723.12    318.37 o 
   5   8   0     2709.08     2868.13     73.96 o 
   6   8   0     2383.13     2441.31     73.06 o 
   7   8   0     2009.42     2070.76     82.31 o 
   8   8   0       44.64       53.57     35.07 o 
   9   8   0     5733.68     6011.20    196.97 o 
   1   9   0    62638.88    63769.66    598.69 o 
   2   9   0     3391.95     3319.21     65.55 o 
   3   9   0    23870.80    23154.08    265.22 o 
   4   9   0    13497.77    13214.74    191.02 o 
   5   9   0    16691.36    16844.19    437.45 o 
   6   9   0     1190.38     1247.18     65.43 o 
   7   9   0     5645.63     5687.72    186.98 o 
   8   9   0     3968.06     4221.96    126.16 o 
   0  10   0     7297.00     7220.43    170.71 o 
   1  10   0     1359.62     1302.45     37.44 o 
   2  10   0    22474.53    22300.56    272.82 o 
   3  10   0     1705.95     1772.06     54.79 o 
   4  10   0      201.98      180.34     28.06 o 
   5  10   0     3385.63     3403.40     87.26 o 
   6  10   0      801.03      799.94     58.02 o 
   7  10   0     4448.60     4807.21    131.52 o 
   8  10   0     1538.64     1584.26     85.03 o 
   1  11   0    14840.92    14648.93    187.14 o 
   2  11   0     5532.27     5639.20    116.12 o 
   3  11   0    22256.11    21944.42    287.49 o 
   4  11   0      216.72      249.20     32.45 o 
   5  11   0     1622.55     1600.36     97.58 o 
   6  11   0    19560.30    19670.71    312.88 o 
   7  11   0     9294.35     9481.26    202.81 o 
   8  11   0      170.59      189.01     48.32 o 
   0  12   0    10398.04    10419.79    191.89 o 
   1  12   0    12965.28    12430.61    169.32 o 
   2  12   0    41961.71    41497.40    451.15 o 
   3  12   0     1066.77     1104.27     52.10 o 
   4  12   0    12833.56    13104.49    203.67 o 
   5  12   0      973.32     1085.85     57.27 o 
   6  12   0     6699.49     6824.49    159.80 o 
   7  12   0     1042.32     1061.20     73.80 o 
   1  13   0     3837.47     3874.32     82.85 o 
   2  13   0     2003.21     2030.85     68.25 o 
   3  13   0     2981.14     3020.55     84.53 o 
   4  13   0     1362.74     1449.02     64.00 o 
   5  13   0     7118.76     7240.89    146.03 o 
   6  13   0     9566.65     9722.81    202.57 o 
   7  13   0      891.90      903.77     72.06 o 
   0  14   0    14455.53    14813.12    313.11 o 
   1  14   0     4669.09     4586.01    103.72 o 
   2  14   0    13909.39    14079.33    216.02 o 
   3  14   0    13893.67    13771.12    215.97 o 
   4  14   0     5544.94     5624.24    143.73 o 
   5  14   0      308.06      330.36     41.63 o 
   6  14   0     4715.71     4901.09    141.05 o 
   1  15   0    27985.22    26938.75    393.06 o 
   2  15   0      656.16      709.93     55.96 o 
   3  15   0     1791.51     1914.30     99.06 o 
   4  15   0      717.33      770.14     55.36 o 
   5  15   0    20828.49    20928.62    308.98 o 
   6  15   0       55.76       95.01     43.30 o 
   0  16   0      125.76      146.96     44.68 o 
   1  16   0     1507.18     1587.79     76.01 o 
   2  16   0     4204.20     4146.36    121.00 o 
   3  16   0     7805.44     7991.53    158.97 o 
   4  16   0       93.20       97.98     36.32 o 
   5  16   0     1652.44     1667.71     88.03 o 
   1  17   0    14698.97    14475.34    258.92 o 
   2  17   0     2005.06     1883.58     99.76 o 
   3  17   0     5194.23     5277.59    171.35 o 
   4  17   0       17.06       30.14     36.17 o 
   0  18   0     1128.75     1177.99    207.26 o 
   1  18   0      146.29      154.05     40.62 o 
   2  18   0    26812.07    26553.84    412.06 o 
   3  18   0     1443.91     1632.83     88.10 o 
   1  19   0        6.32      -37.02     37.02 o 
  -9   0   1     8614.99     8943.94    294.92 o 
  -7   0   1    30876.84    31179.22    458.92 o 
  -5   0   1     1045.19      905.31     53.75 o 
  -3   0   1   132023.73   133319.06   1685.31 o 
  -1   0   1      330.11      390.58     13.51 o 
   1   0   1    74290.70    79096.73   2172.04 o 
   3   0   1    12091.93    12508.05    192.51 o 
   5   0   1     1355.92     1408.64     55.17 o 
   7   0   1     5858.30     5882.91    160.05 o 
   9   0   1     8782.82     9229.07    282.35 o 
  -9   1   1     1611.53     1708.69     79.67 o 
  -8   1   1     1724.27     1616.61     63.95 o 
  -7   1   1     3963.68     3920.88    111.57 o 
  -6   1   1     8732.41     8682.70    114.41 o 
  -5   1   1    11339.08    11318.51    132.16 o 
  -4   1   1     3167.62     3008.69     49.08 o 
  -3   1   1    11713.22    11622.32    122.34 o 
  -2   1   1      946.80      887.35     21.96 o 
  -1   1   1     2273.33     2305.49     30.61 o 
   0   1   1    21373.23    23171.18    347.59 o 
   1   1   1   146999.34   149647.08   1390.23 o 
   2   1   1     4249.14     4994.28     68.66 o 
   3   1   1     1179.40     1213.06     35.32 o 
   4   1   1     1364.84     1357.68     31.58 o 
   5   1   1    74992.31    74880.94    693.34 o 
   6   1   1     1312.66     1371.53     51.07 o 
   7   1   1    11619.44    11552.08    176.87 o 
   8   1   1      293.94      282.07     38.45 o 
   9   1   1     8381.09     8801.81    183.31 o 
  -9   2   1     3201.73     3255.32    106.65 o 
  -8   2   1      803.27      815.93     55.72 o 
  -7   2   1    11844.20    11816.87    150.42 o 
  -6   2   1     4192.77     4201.91     71.19 o 
  -5   2   1      113.45      162.09     17.13 o 
  -4   2   1      232.41      295.78     16.86 o 
  -3   2   1    54934.81    55917.00    512.93 o 
  -2   2   1    62346.72    63813.08    576.65 o 
  -1   2   1      478.89      543.46     20.58 o 
   0   2   1     3271.77     3358.53     46.90 o 
   1   2   1    19746.57    20404.04    273.11 o 
   2   2   1   107828.12   110922.63    991.06 o 
   3   2   1     2035.84     2049.49     35.32 o 
   4   2   1    58743.58    58047.79    538.58 o 
   5   2   1     1307.80     1230.40     36.88 o 
   6   2   1     7808.52     7679.64    105.01 o 
   7   2   1     3539.01     3332.97     74.01 o 
   8   2   1    17567.00    17561.21    251.99 o 
   9   2   1     4201.62     4296.80    122.78 o 
  -9   3   1     1823.51     1733.72     98.85 o 
  -8   3   1     3732.72     3776.46    106.05 o 
  -7   3   1     1187.36     1185.94     46.71 o 
  -6   3   1    40624.62    40567.45    400.89 o 
  -5   3   1     3341.93     3396.88     58.64 o 
  -4   3   1    18081.06    17651.26    183.58 o 
  -3   3   1      454.40      493.77     18.56 o 
  -2   3   1    15427.27    15836.33    156.23 o 
  -1   3   1    10593.39    10646.45    123.48 o 
   0   3   1    55953.92    56418.68    509.97 o 
   1   3   1     1197.15     1244.93     26.47 o 
   2   3   1       47.90      119.37     19.79 o 
   3   3   1     5111.67     5217.44     66.95 o 
   4   3   1    29303.32    29424.96    287.89 o 
   5   3   1     6241.57     6273.71     86.55 o 
   6   3   1     3775.29     3866.64     68.08 o 
   7   3   1      164.70      162.87     26.42 o 
   8   3   1      180.17      158.51     37.38 o 
   9   3   1      182.11      154.69     48.09 o 
  -9   4   1     1314.50     1385.22     87.17 o 
  -8   4   1      676.14      702.17     52.69 o 
  -7   4   1     1644.35     1807.77     77.61 o 
  -6   4   1     8070.48     8152.01    110.93 o 
  -5   4   1     5991.54     5866.86     83.57 o 
  -4   4   1     3307.26     3173.42     90.35 o 
  -3   4   1     2588.57     2634.66     42.69 o 
  -2   4   1    87483.37    88454.48    854.96 o 
  -1   4   1    16175.27    16925.08    176.32 o 
   0   4   1    22044.16    22956.01    363.29 o 
   1   4   1     7087.52     7036.65     86.82 o 
   2   4   1    80201.91    81186.64    735.08 o 
   3   4   1     2142.07     2175.30     38.78 o 
   4   4   1    56991.96    56407.14    527.28 o 
   5   4   1       21.58       39.17     14.69 o 
   6   4   1     8359.57     8299.68    112.25 o 
   7   4   1     1870.97     1932.07     76.14 o 
   8   4   1    29131.28    29858.59    478.92 o 
   9   4   1      131.50       36.18     43.55 o 
  -9   5   1       17.32       35.08     41.12 o 
  -8   5   1       76.05      132.27     35.37 o 
  -7   5   1       40.45       42.20     27.89 o 
  -6   5   1    28093.55    28213.56    316.29 o 
  -5   5   1     1507.17     1557.30     39.69 o 
  -4   5   1     2926.13     2851.89     54.94 o 
  -3   5   1      937.23      855.53     24.17 o 
  -2   5   1     1097.28     1023.76     24.01 o 
  -1   5   1     4231.95     4302.72     59.26 o 
   0   5   1    56651.63    58581.35    536.30 o 
   1   5   1    50262.80    52303.52    518.26 o 
   2   5   1      457.70      390.15     27.83 o 
   3   5   1    37305.93    37168.49    354.75 o 
   4   5   1    38994.94    39534.72    381.05 o 
   5   5   1    37696.77    37553.16    369.75 o 
   6   5   1     5430.67     5482.87     86.30 o 
   7   5   1    15663.21    15764.05    250.77 o 
   8   5   1        9.40       38.74     38.26 o 
   9   5   1     3844.51     4114.50    142.61 o 
  -9   6   1     8034.42     8304.13    375.02 o 
  -8   6   1      346.88      301.05     44.11 o 
  -7   6   1    16055.70    15975.62    256.31 o 
  -6   6   1     5519.42     5358.93    104.88 o 
  -5   6   1     6324.25     6121.11     96.92 o 
  -4   6   1    11929.25    12019.34    137.84 o 
  -3   6   1    47298.37    46523.64    439.26 o 
  -2   6   1    16874.26    16414.65    169.74 o 
  -1   6   1    24071.30    24444.83    239.82 o 
   0   6   1     8122.14     8291.08     96.08 o 
   1   6   1    42109.78    43987.80    468.59 o 
   2   6   1     3601.91     3675.99     82.01 o 
   3   6   1    10200.68    10218.44    115.11 o 
   4   6   1     4938.02     5047.76     80.09 o 
   5   6   1      283.54      346.22     22.86 o 
   6   6   1      965.28     1033.10     55.83 o 
   7   6   1      165.06      161.01     33.70 o 
   8   6   1     6128.44     5882.75    163.86 o 
   9   6   1     4014.79     3970.51    141.21 o 
  -9   7   1      429.63      380.35     62.14 o 
  -8   7   1     8519.48     8666.40    180.66 o 
  -7   7   1     2714.51     2817.19     91.37 o 
  -6   7   1      613.67      585.08     45.08 o 
  -5   7   1    10210.27    10183.48    156.04 o 
  -4   7   1    12715.04    12775.51    146.69 o 
  -3   7   1    14115.85    14371.86    214.82 o 
  -2   7   1    12493.76    12463.31    154.15 o 
  -1   7   1     5971.35     5724.28     75.37 o 
   0   7   1     3997.54     4092.15     74.26 o 
   1   7   1   100675.15   102142.81    927.57 o 
   2   7   1     4400.03     4063.05     77.15 o 
   3   7   1    15013.71    15254.70    182.23 o 
   4   7   1    14351.09    14967.01    171.53 o 
   5   7   1    58886.05    58075.81    598.60 o 
   6   7   1      373.71      471.77     54.15 o 
   7   7   1     8206.42     8613.92    171.62 o 
   8   7   1      108.91       66.90     42.61 o 
   9   7   1     5776.57     6160.30    180.79 o 
  -9   8   1     3846.03     4211.23    150.55 o 
  -8   8   1      159.45      166.66     51.79 o 
  -7   8   1    11608.24    11530.01    248.64 o 
  -6   8   1      609.58      627.62     56.72 o 
  -5   8   1      166.61      182.63     27.03 o 
  -4   8   1    13350.93    12837.29    182.76 o 
  -3   8   1    56571.01    56204.50    530.87 o 
  -2   8   1      793.98      737.07     25.01 o 
  -1   8   1       72.01      105.00     16.26 o 
   0   8   1    46323.07    46931.75    445.89 o 
   1   8   1    24720.12    24500.39    247.92 o 
   2   8   1    22606.73    22151.04    249.40 o 
   3   8   1     2470.81     2399.51     58.01 o 
   4   8   1    12202.54    12259.82    160.61 o 
   5   8   1     1351.81     1363.40     52.36 o 
   6   8   1    15377.19    15459.80    249.50 o 
   7   8   1     3513.95     3573.86    113.58 o 
   8   8   1     1718.82     2033.87    102.06 o 
   9   8   1     3942.83     4422.30    154.96 o 
  -8   9   1    10997.72    11398.63    222.67 o 
  -7   9   1     2932.47     3008.09     99.78 o 
  -6   9   1    16110.46    15694.30    230.19 o 
  -5   9   1     3099.49     3187.91     80.64 o 
  -4   9   1    21658.83    21540.32    280.87 o 
  -3   9   1     1060.87     1105.07     38.39 o 
  -2   9   1    26969.55    26518.62    294.27 o 
  -1   9   1     1093.40     1118.16     33.30 o 
   0   9   1    14702.31    14694.59    164.39 o 
   1   9   1    18769.57    18578.08    199.01 o 
   2   9   1    16751.02    16441.16    198.94 o 
   3   9   1     7847.55     8103.29    144.68 o 
   4   9   1      427.68      474.61     38.98 o 
   5   9   1    13464.91    13538.39    200.38 o 
   6   9   1      113.38      143.88     33.44 o 
   7   9   1       81.19       66.58     47.62 o 
   8   9   1     1213.14     1357.22     78.39 o 
  -8  10   1        5.24       40.82     37.44 o 
  -7  10   1       53.54       27.33     32.26 o 
  -6  10   1      845.89      894.54     52.47 o 
  -5  10   1     9423.82     9336.22    158.30 o 
  -4  10   1      904.45      983.58     55.89 o 
  -3  10   1     6341.44     6118.54    112.92 o 
  -2  10   1    19916.33    19506.60    231.42 o 
  -1  10   1    25092.94    24818.21    258.96 o 
   0  10   1    25500.45    25464.91    264.52 o 
   1  10   1     1220.17     1296.75     37.12 o 
   2  10   1    39232.66    38822.62    416.85 o 
   3  10   1      163.71      195.65     23.73 o 
   4  10   1    27478.12    26944.77    339.36 o 
   5  10   1     1371.34     1426.01     58.18 o 
   6  10   1    16874.04    16992.06    351.60 o 
   7  10   1     6841.95     6671.11    158.12 o 
   8  10   1    12398.72    12793.15    338.20 o 
  -8  11   1     1773.54     1876.94    106.17 o 
  -7  11   1     1997.33     2229.36     92.29 o 
  -6  11   1    13555.38    13569.81    285.35 o 
  -5  11   1       58.32       91.40     28.19 o 
  -4  11   1     8347.08     8184.36    152.63 o 
  -3  11   1     3454.68     3461.10     84.41 o 
  -2  11   1     8669.72     8571.97    140.25 o 
  -1  11   1    15404.29    15183.81    199.53 o 
   0  11   1    16104.91    16129.15    221.50 o 
   1  11   1     1171.26     1162.70     42.96 o 
   2  11   1       74.63      125.73     21.11 o 
   3  11   1    47887.23    46841.20    543.49 o 
   4  11   1     7231.42     7040.94    183.87 o 
   5  11   1     2094.73     1892.39     68.41 o 
   6  11   1      175.12      148.28     46.06 o 
   7  11   1     9258.64     8950.06    192.01 o 
   8  11   1      287.09      345.48     53.62 o 
  -7  12   1     6137.60     6634.64    176.87 o 
  -6  12   1     3316.23     3293.70    108.02 o 
  -5  12   1    26416.46    25750.36    387.40 o 
  -4  12   1     1877.92     1948.91     74.71 o 
  -3  12   1     4725.16     4669.77    102.71 o 
  -2  12   1    13887.22    13812.63    184.52 o 
  -1  12   1    30277.52    29567.52    334.95 o 
   0  12   1     1258.32     1228.34     53.82 o 
   1  12   1     5243.52     5480.36     98.34 o 
   2  12   1     4417.61     4635.98     90.47 o 
   3  12   1     3003.71     3070.69     82.83 o 
   4  12   1     5489.58     5366.97    115.70 o 
   5  12   1      500.14      547.95     44.84 o 
   6  12   1      123.71       82.46     40.01 o 
   7  12   1     2760.94     2717.62    152.64 o 
  -7  13   1      337.97      282.72     78.79 o 
  -6  13   1      940.08     1125.79    112.00 o 
  -5  13   1      512.23      585.43     48.92 o 
  -4  13   1     3097.77     3115.67     89.05 o 
  -3  13   1     5923.90     6099.10    124.55 o 
  -2  13   1     4390.74     4389.30    100.23 o 
  -1  13   1    15651.06    15795.72    232.20 o 
   0  13   1     4490.61     4218.94    164.11 o 
   1  13   1    13688.11    13780.84    242.93 o 
   2  13   1     8695.33     8743.57    137.89 o 
   3  13   1    41658.99    39981.53    484.57 o 
   4  13   1     9001.20     8976.79    162.38 o 
   5  13   1    13854.21    13487.44    325.85 o 
   6  13   1     1631.26     1678.45    107.85 o 
   7  13   1    13104.67    13385.09    258.89 o 
  -6  14   1     1435.20     1592.43     86.04 o 
  -5  14   1     6556.52     6660.93    142.52 o 
  -4  14   1    12748.47    12339.92    204.22 o 
  -3  14   1     7149.72     7038.80    139.90 o 
  -2  14   1     1355.74     1353.33     59.86 o 
  -1  14   1     7914.36     7617.07    140.45 o 
   0  14   1    22759.63    22483.07    302.14 o 
   1  14   1     8142.22     7737.42    142.07 o 
   2  14   1     5340.21     5417.54    116.89 o 
   3  14   1     3844.76     3730.64     98.00 o 
   4  14   1     2155.24     2042.91     75.67 o 
   5  14   1      213.57      156.57     39.60 o 
   6  14   1    12194.84    12765.55    277.98 o 
  -6  15   1     2991.99     3271.63    133.72 o 
  -5  15   1      787.30      838.74     63.34 o 
  -4  15   1    14998.37    14639.30    234.83 o 
  -3  15   1      919.24      819.59     53.35 o 
  -2  15   1    16657.70    16426.71    274.38 o 
  -1  15   1     2004.15     2009.87     80.73 o 
   0  15   1      337.69      432.48     39.82 o 
   1  15   1     5404.51     5458.02    141.46 o 
   2  15   1    16037.18    15976.77    241.25 o 
   3  15   1      285.01      245.90     42.14 o 
   4  15   1     3999.96     3952.66    116.49 o 
   5  15   1     4304.42     4021.58    125.93 o 
   6  15   1     1008.50     1171.57     79.51 o 
  -5  16   1     1632.39     1647.52     87.59 o 
  -4  16   1    13741.63    14008.79    232.54 o 
  -3  16   1     1194.04     1229.26     89.71 o 
  -2  16   1      848.05      893.30     62.96 o 
  -1  16   1     2774.42     2806.81    102.31 o 
   0  16   1    28016.57    28035.56    371.93 o 
   1  16   1        1.55      -11.65     28.23 o 
   2  16   1    12474.87    12228.30    228.25 o 
   3  16   1       61.45       53.79     31.36 o 
   4  16   1     9203.03     8595.10    188.09 o 
   5  16   1      112.21      180.28     45.97 o 
  -4  17   1     7362.23     7202.06    285.63 o 
  -3  17   1      291.72      275.73     48.63 o 
  -2  17   1     7845.87     7701.21    175.24 o 
  -1  17   1     5029.81     5320.85    141.89 o 
   0  17   1     1098.77     1191.50     70.88 o 
   1  17   1       56.08       68.75     33.86 o 
   2  17   1     6701.17     6731.99    195.44 o 
   3  17   1    14635.07    14392.36    263.80 o 
   4  17   1        9.52       -1.84     32.72 o 
  -3  18   1      507.44      575.44     68.00 o 
  -2  18   1      198.29      185.97     45.11 o 
  -1  18   1    18530.62    18894.77    318.67 o 
   0  18   1     3047.65     2789.89    133.26 o 
   1  18   1      712.11      740.34     73.84 o 
   2  18   1     1337.55     1345.02     79.82 o 
   3  18   1     1723.50     1783.53     90.49 o 
  -1  19   1    12374.76    12250.38    359.75 o 
   0  19   1        0.03       -7.02     43.42 o 
   1  19   1     1004.83     1083.45     87.20 o 
  -8   0   2      399.47      438.63     58.47 o 
  -6   0   2    29930.80    29926.06    432.43 o 
  -4   0   2     8848.18     8838.40    146.48 o 
  -2   0   2      287.99      317.57     24.59 o 
   0   0   2     3935.36     4213.31     91.01 o 
   2   0   2    52377.96    55280.46    708.43 o 
   4   0   2     1547.19     1734.92     50.07 o 
   6   0   2    51618.08    52602.68    985.99 o 
   8   0   2     3412.46     3448.44    129.44 o 
  -9   1   2     2638.00     2558.10    107.63 o 
  -8   1   2    14865.62    15204.04    238.67 o 
  -7   1   2     3269.70     3163.36     66.05 o 
  -6   1   2    19391.10    19402.67    212.11 o 
  -5   1   2     1630.92     1680.44     40.04 o 
  -4   1   2     3698.59     3430.31     53.41 o 
  -3   1   2     1689.00     1879.29     33.60 o 
  -2   1   2    89342.44    91969.31    823.88 o 
  -1   1   2      586.26      642.48     17.03 o 
   0   1   2      421.18      464.06     11.09 o 
   1   1   2      628.73      668.46     16.07 o 
   2   1   2   167291.69   173173.30   1543.53 o 
   3   1   2     5861.38     6011.95     71.89 o 
   4   1   2    14825.56    14725.80    155.83 o 
   5   1   2     8788.84     8778.95    108.46 o 
   6   1   2     9483.21     9423.64    132.16 o 
   7   1   2     2584.71     2646.43     74.37 o 
   8   1   2     8515.55     8365.57    173.56 o 
   9   1   2     3628.79     3915.54    130.45 o 
  -9   2   2     6085.87     6496.68    157.69 o 
  -8   2   2      195.29      196.62     33.48 o 
  -7   2   2      467.16      470.18     29.98 o 
  -6   2   2    14384.36    14365.56    167.19 o 
  -5   2   2    44674.60    44182.60    424.24 o 
  -4   2   2     4104.20     4186.02     60.96 o 
  -3   2   2    21527.53    21756.34    212.92 o 
  -2   2   2    26771.04    27276.60    255.63 o 
  -1   2   2   198916.48   196710.56   2041.35 o 
   0   2   2       81.20      115.43      7.49 o 
   1   2   2    61014.97    64226.10    619.49 o 
   2   2   2    54233.88    54976.28    532.98 o 
   3   2   2    17342.18    18144.78    181.16 o 
   4   2   2       97.23      116.32     16.57 o 
   5   2   2    33123.19    32742.52    323.14 o 
   6   2   2    21719.85    21540.61    230.73 o 
   7   2   2      326.20      281.58     32.26 o 
   8   2   2       59.16       57.43     27.94 o 
   9   2   2     2286.87     2264.80    103.54 o 
  -9   3   2    14098.16    14434.10    285.82 o 
  -8   3   2      912.01     1055.59     54.15 o 
  -7   3   2     5273.29     5197.88     95.45 o 
  -6   3   2        9.09       28.50     15.62 o 
  -5   3   2     4900.05     4774.69     72.43 o 
  -4   3   2     1413.76     1464.66     33.83 o 
  -3   3   2    19872.11    19276.73    192.33 o 
  -2   3   2    14034.19    14276.40    154.70 o 
  -1   3   2    33902.92    35992.83    354.33 o 
   0   3   2       83.10       76.70     10.08 o 
   1   3   2     1794.04     2064.42     36.84 o 
   2   3   2    10805.60    11320.52    136.36 o 
   3   3   2    78140.71    79113.92    719.16 o 
   4   3   2       93.68       98.11     13.29 o 
   5   3   2    17275.94    17179.53    186.23 o 
   6   3   2       44.75       59.54     19.31 o 
   7   3   2    12165.59    11768.03    180.65 o 
   8   3   2      464.55      390.04     46.52 o 
   9   3   2    17678.74    18265.07    374.81 o 
  -9   4   2     9514.77     9694.09    223.21 o 
  -8   4   2     2587.90     2698.88     93.95 o 
  -7   4   2      501.72      534.33     35.01 o 
  -6   4   2       23.92       29.62     17.50 o 
  -5   4   2    59730.63    59617.95    562.53 o 
  -4   4   2     2176.73     2121.98     41.15 o 
  -3   4   2    15019.42    15009.48    155.85 o 
  -2   4   2     1567.11     1626.05     33.80 o 
  -1   4   2    60117.31    59524.70    541.56 o 
   0   4   2     1261.10     1292.79     26.42 o 
   1   4   2    78532.47    80750.13    782.21 o 
   2   4   2     1206.62     1169.50     25.23 o 
   3   4   2     2945.85     2951.47     46.87 o 
   4   4   2     2831.34     2658.31     56.05 o 
   5   4   2    48879.83    47853.15    490.52 o 
   6   4   2       87.50      106.49     22.30 o 
   7   4   2       34.57       13.11     20.84 o 
   8   4   2     3404.03     3430.19    118.87 o 
   9   4   2     5690.15     5410.93    203.09 o 
  -9   5   2     9118.03     9639.72    225.59 o 
  -8   5   2     5930.50     5634.24    134.35 o 
  -7   5   2      760.74      815.84     41.39 o 
  -6   5   2    17436.81    17282.98    212.82 o 
  -5   5   2      127.42      168.37     29.40 o 
  -4   5   2    15115.49    14962.01    162.42 o 
  -3   5   2     9052.90     8957.06    103.22 o 
  -2   5   2    34571.68    34115.18    323.09 o 
  -1   5   2    48837.32    49368.27    456.22 o 
   0   5   2    46359.65    47353.05    687.22 o 
   1   5   2    21775.08    22651.44    239.90 o 
   2   5   2    33382.51    33715.75    346.64 o 
   3   5   2    28106.75    28007.29    274.52 o 
   4   5   2    13210.20    13137.79    147.26 o 
   5   5   2      846.26      861.61     31.83 o 
   6   5   2     3870.77     3869.20     77.47 o 
   7   5   2     3291.59     3176.02     93.23 o 
   8   5   2     2833.63     2728.26    108.25 o 
   9   5   2    10174.11    10743.77    245.34 o 
  -9   6   2     1355.96     1499.00     93.76 o 
  -8   6   2     2773.81     2918.45    121.91 o 
  -7   6   2     3264.57     3192.37     83.66 o 
  -6   6   2    18560.76    18539.38    226.56 o 
  -5   6   2    21429.74    21007.85    243.05 o 
  -4   6   2       34.11       63.19     13.01 o 
  -3   6   2     2519.77     2553.30     68.16 o 
  -2   6   2      443.49      389.98     17.09 o 
  -1   6   2     5678.14     5715.01     73.40 o 
   0   6   2     4163.75     4364.79     79.94 o 
   1   6   2     7961.81     8118.01    105.45 o 
   2   6   2    34778.03    36369.68    375.72 o 
   3   6   2     7542.25     7527.00    103.95 o 
   4   6   2     8755.20     8459.45    106.16 o 
   5   6   2     9147.25     9001.61    116.14 o 
   6   6   2    27758.39    28257.03    388.56 o 
   7   6   2     4237.99     4196.83    110.78 o 
   8   6   2     5620.45     5764.00    222.97 o 
   9   6   2     2069.65     2057.92    106.33 o 
  -9   7   2       12.40      -40.08     40.08 o 
  -8   7   2     8633.31     8686.29    193.34 o 
  -7   7   2      660.30      601.72     50.82 o 
  -6   7   2    10332.77    10410.44    223.76 o 
  -5   7   2     4229.37     4379.81     80.60 o 
  -4   7   2    14604.61    14132.36    173.29 o 
  -3   7   2     2586.50     2582.87     51.82 o 
  -2   7   2   101172.86   101544.58    923.15 o 
  -1   7   2    15242.55    15832.19    167.73 o 
   0   7   2     5701.01     5644.66     75.26 o 
   1   7   2     2915.10     2731.83     53.36 o 
   2   7   2    64796.04    63662.91    637.69 o 
   3   7   2      519.98      504.99     26.43 o 
   4   7   2    16538.40    16401.53    198.04 o 
   5   7   2     2593.55     2499.06     59.41 o 
   6   7   2     9431.82     9285.67    172.38 o 
   7   7   2     4261.36     4314.74    115.18 o 
   8   7   2     4462.79     4194.34    139.72 o 
   9   7   2       18.22       12.24     44.29 o 
  -9   8   2      416.74      404.65     79.26 o 
  -8   8   2      150.30      165.43     40.83 o 
  -7   8   2    11376.23    11761.05    213.56 o 
  -6   8   2    13806.74    13874.14    206.31 o 
  -5   8   2     1693.10     1679.04     57.45 o 
  -4   8   2     2926.11     2919.55     70.83 o 
  -3   8   2    27035.38    27254.20    296.86 o 
  -2   8   2      653.92      605.28     23.57 o 
  -1   8   2    13514.94    13026.40    146.18 o 
   0   8   2     2611.59     2740.91     49.67 o 
   1   8   2    29081.03    30212.40    298.96 o 
   2   8   2    21656.87    21645.91    245.04 o 
   3   8   2    46386.36    46300.06    482.49 o 
   4   8   2      175.49      174.73     24.78 o 
   5   8   2     1688.99     1838.31     69.93 o 
   6   8   2    20540.11    20967.92    314.70 o 
   7   8   2     5701.44     5565.65    135.70 o 
   8   8   2      293.25      280.98     53.97 o 
  -8   9   2     3943.01     3897.90    150.50 o 
  -7   9   2     4953.26     5060.36    130.39 o 
  -6   9   2      790.32      707.20     46.32 o 
  -5   9   2     3973.18     3922.76     90.77 o 
  -4   9   2     1082.77     1053.71     46.57 o 
  -3   9   2      589.26      595.49     35.56 o 
  -2   9   2    22207.67    21474.43    245.43 o 
  -1   9   2      777.99      807.95     29.77 o 
   0   9   2    10563.08    10591.54    142.33 o 
   1   9   2     8367.48     8139.43    116.23 o 
   2   9   2    23438.61    23629.69    268.58 o 
   3   9   2    11447.81    11163.02    150.70 o 
   4   9   2      991.43      950.85     40.60 o 
   5   9   2    13531.22    13191.08    196.51 o 
   6   9   2      603.37      586.78     49.98 o 
   7   9   2    11878.88    11961.26    377.23 o 
   8   9   2     3276.94     3346.95    150.98 o 
  -8  10   2     6003.95     6190.46    179.25 o 
  -7  10   2     3395.33     3518.04    111.57 o 
  -6  10   2     2791.19     2810.01     83.34 o 
  -5  10   2    16533.40    16670.58    218.70 o 
  -4  10   2     9078.73     8691.37    146.17 o 
  -3  10   2    10477.95    10314.09    160.18 o 
  -2  10   2     3619.05     3571.73     72.75 o 
  -1  10   2    49433.90    48329.89    467.39 o 
   0  10   2      513.23      553.94     26.89 o 
   1  10   2    44412.62    43669.05    461.22 o 
   2  10   2     3613.73     3573.31     72.67 o 
   3  10   2    19598.73    19500.12    235.60 o 
   4  10   2    11270.46    10995.91    171.96 o 
   5  10   2    15513.54    15089.26    221.66 o 
   6  10   2     2368.05     2302.04     87.18 o 
   7  10   2     2323.85     2428.86     94.30 o 
   8  10   2     6927.45     6698.44    228.30 o 
  -8  11   2     1296.62     1259.96     92.16 o 
  -7  11   2     2364.24     2392.07    117.30 o 
  -6  11   2     5064.53     5156.48    118.49 o 
  -5  11   2      381.40      346.15     37.88 o 
  -4  11   2    19145.42    18594.44    257.22 o 
  -3  11   2     2723.22     2642.61     73.56 o 
  -2  11   2     2322.40     2424.46     63.96 o 
  -1  11   2     6182.90     6154.62     92.19 o 
   0  11   2    48963.50    48579.55    473.55 o 
   1  11   2      135.92      177.92     22.25 o 
   2  11   2      687.06      711.43     49.12 o 
   3  11   2    11622.80    11538.58    162.10 o 
   4  11   2    14735.46    14985.96    309.25 o 
   5  11   2     6682.37     6533.48    129.94 o 
   6  11   2     3461.57     3326.10    128.37 o 
   7  11   2     3459.72     3673.38    118.30 o 
   8  11   2        9.17       -5.40     43.64 o 
  -7  12   2      474.05      588.54     69.20 o 
  -6  12   2       76.92      107.82     31.99 o 
  -5  12   2    10594.46    10996.37    187.32 o 
  -4  12   2     9314.37     9065.35    167.37 o 
  -3  12   2       30.99       79.13     25.25 o 
  -2  12   2      730.39      776.16     44.01 o 
  -1  12   2     4000.19     4166.94    100.75 o 
   0  12   2      335.16      374.75     29.66 o 
   1  12   2     2756.53     2874.83     70.38 o 
   2  12   2      973.06      932.33     42.47 o 
   3  12   2      841.15      837.70     47.22 o 
   4  12   2    20212.41    20588.26    283.93 o 
   5  12   2    11211.14    11177.75    219.90 o 
   6  12   2     1861.24     1791.24     83.37 o 
   7  12   2      212.44      268.95     49.15 o 
  -7  13   2      725.55      666.93     75.80 o 
  -6  13   2     7353.88     7485.96    154.60 o 
  -5  13   2     2006.36     2041.55     75.53 o 
  -4  13   2    19202.02    18868.77    270.35 o 
  -3  13   2     1044.49     1154.86     55.51 o 
  -2  13   2    12066.54    11901.01    187.76 o 
  -1  13   2    18074.65    17796.77    225.19 o 
   0  13   2    29478.37    29342.11    368.68 o 
   1  13   2    12312.07    12490.29    175.29 o 
   2  13   2    12258.99    12123.61    173.58 o 
   3  13   2     1327.53     1240.81     70.13 o 
   4  13   2    21058.68    20575.01    305.06 o 
   5  13   2     2471.34     2487.50     93.34 o 
   6  13   2     5731.16     5600.86    163.72 o 
   7  13   2     1509.33     1714.23     92.31 o 
  -6  14   2     2099.21     2118.95    107.61 o 
  -5  14   2      106.95       76.33     32.33 o 
  -4  14   2     1237.34     1160.39     61.13 o 
  -3  14   2    17232.82    17037.81    251.47 o 
  -2  14   2       61.19       55.24     26.15 o 
  -1  14   2     7956.54     7664.08    186.17 o 
   0  14   2     2331.01     2309.71     72.76 o 
   1  14   2     4526.52     4599.15     95.56 o 
   2  14   2     2584.33     2528.14     78.35 o 
   3  14   2    25395.08    25120.36    337.19 o 
   4  14   2     3948.09     4026.92    110.43 o 
   5  14   2      353.03      351.40     56.68 o 
   6  14   2     5370.83     5278.16    147.92 o 
  -6  15   2      626.37      592.93     78.24 o 
  -5  15   2     3164.24     3099.56    109.11 o 
  -4  15   2     1063.72     1048.04     61.20 o 
  -3  15   2     1477.16     1459.40     67.15 o 
  -2  15   2     5964.64     5910.53    142.68 o 
  -1  15   2     9347.15     9115.52    182.44 o 
   0  15   2     1674.68     1592.99     72.90 o 
   1  15   2    12937.73    13166.81    208.23 o 
   2  15   2     5617.14     5674.30    124.21 o 
   3  15   2      689.29      745.74     52.37 o 
   4  15   2      556.30      565.04     50.44 o 
   5  15   2     9517.45     9224.11    199.51 o 
   6  15   2      354.30      288.83     53.24 o 
  -5  16   2      307.28      263.55     48.50 o 
  -4  16   2     1417.74     1361.52     70.76 o 
  -3  16   2    21571.72    21066.88    338.69 o 
  -2  16   2     1094.85     1122.27     69.05 o 
  -1  16   2    13860.39    13725.62    245.66 o 
   0  16   2        1.63       25.12     30.40 o 
   1  16   2    15004.08    14353.77    250.87 o 
   2  16   2     1376.39     1445.61     74.99 o 
   3  16   2    23331.46    23529.64    331.84 o 
   4  16   2     1796.09     1982.71     81.80 o 
   5  16   2     1102.69      954.48     72.27 o 
  -4  17   2     5731.91     5385.99    274.00 o 
  -3  17   2      324.11      311.75     53.45 o 
  -2  17   2      101.18      140.02     38.58 o 
  -1  17   2      852.34      881.09     64.80 o 
   0  17   2    18971.50    19125.60    313.66 o 
   1  17   2     5333.37     5554.93    195.54 o 
   2  17   2      129.97      149.73     40.06 o 
   3  17   2      834.36      812.06     66.43 o 
   4  17   2     7535.89     7396.26    160.90 o 
  -3  18   2     2312.89     2667.89    119.87 o 
  -2  18   2      487.50      409.94     54.44 o 
  -1  18   2     1362.22     1331.20     78.16 o 
   0  18   2      384.02      576.86     66.71 o 
   1  18   2     1476.29     1536.24     94.91 o 
   2  18   2       61.01       60.40     37.19 o 
   3  18   2     3083.08     3020.87    111.82 o 
  -1  19   2      130.53      177.27     45.64 o 
   0  19   2    27558.75    27940.95    559.30 o 
   1  19   2       85.85       85.67     46.26 o 
  -9   0   3     5554.25     5386.98    459.85 o 
  -7   0   3    10506.75    10848.90    208.99 o 
  -5   0   3      165.48      209.97     26.56 o 
  -3   0   3     8629.58     8480.96    213.15 o 
  -1   0   3   130904.88   134643.11   1713.55 o 
   1   0   3    51194.69    54258.29    804.51 o 
   3   0   3   200069.12   198640.03   2500.27 o 
   5   0   3     8192.35     7934.04    141.38 o 
   7   0   3    30857.33    30292.07    531.39 o 
   9   0   3     8074.17     8080.41    402.19 o 
  -9   1   3    10204.12    10743.50    233.80 o 
  -8   1   3      162.54      209.58     30.18 o 
  -7   1   3     4721.86     4739.17     82.98 o 
  -6   1   3       61.43      102.00     18.38 o 
  -5   1   3    62883.14    63020.16    589.74 o 
  -4   1   3    12143.01    12054.46    133.19 o 
  -3   1   3      427.25      432.07     17.25 o 
  -2   1   3     4531.11     5071.69     63.19 o 
  -1   1   3    98705.68   103834.00   1178.96 o 
   0   1   3    29959.54    32706.91    318.57 o 
   1   1   3     2089.08     2059.85     32.31 o 
   2   1   3     8880.66     8702.04    100.26 o 
   3   1   3     1017.31     1154.34     25.49 o 
   4   1   3    11898.21    11892.78    130.77 o 
   5   1   3      706.40      693.06     26.57 o 
   6   1   3    14080.16    13850.28    176.13 o 
   7   1   3    18226.67    17868.31    246.81 o 
   8   1   3      781.93      816.89     52.53 o 
   9   1   3       29.16       25.32     35.07 o 
  -9   2   3     2779.41     2754.51     97.99 o 
  -8   2   3    22299.03    23290.01    309.41 o 
  -7   2   3     4900.40     4894.66     91.63 o 
  -6   2   3     7093.20     6984.99     99.32 o 
  -5   2   3       64.52      149.29     28.19 o 
  -4   2   3    29729.46    30191.93    294.37 o 
  -3   2   3     3001.62     2863.36     43.75 o 
  -2   2   3    12165.18    11949.57    121.26 o 
  -1   2   3    76736.27    77006.89    796.61 o 
   0   2   3     4443.35     4412.97     57.63 o 
   1   2   3     5296.47     5441.40     60.74 o 
   2   2   3    51857.29    53865.73    655.56 o 
   3   2   3    70282.12    70823.62    816.50 o 
   4   2   3     6780.98     6918.34     86.35 o 
   5   2   3      398.56      440.68     22.06 o 
   6   2   3       18.06       37.08     18.86 o 
   7   2   3     7482.48     7301.16    138.05 o 
   8   2   3     3344.62     3432.73    116.42 o 
   9   2   3     2858.27     2928.95    116.56 o 
  -9   3   3        5.62        5.89     35.93 o 
  -8   3   3      384.49      444.64     41.61 o 
  -7   3   3       65.94      100.41     23.27 o 
  -6   3   3      196.92      205.39     20.73 o 
  -5   3   3     8254.15     8028.25    103.27 o 
  -4   3   3    57311.01    57084.45    531.83 o 
  -3   3   3     1066.87     1131.91     25.78 o 
  -2   3   3      905.12     1135.70     27.00 o 
  -1   3   3    28023.27    29029.22    289.93 o 
   0   3   3    42298.38    42386.62    388.31 o 
   1   3   3     1063.12     1059.03     29.18 o 
   2   3   3    40814.61    42166.83    417.33 o 
   3   3   3      105.07      136.50     13.81 o 
   4   3   3    75319.47    77298.84    710.22 o 
   5   3   3       21.45       11.05     14.52 o 
   6   3   3    76935.27    75341.03    760.83 o 
   7   3   3     1354.30     1432.27     57.40 o 
   8   3   3     3285.42     3527.06    104.97 o 
   9   3   3     1392.70     1464.67     89.47 o 
  -9   4   3       91.97       81.22     44.78 o 
  -8   4   3    32406.73    32937.35    412.88 o 
  -7   4   3      184.07      177.75     27.01 o 
  -6   4   3     5873.09     5978.25     99.80 o 
  -5   4   3     6412.15     6374.83     88.50 o 
  -4   4   3    28493.71    27714.65    274.66 o 
  -3   4   3     1818.06     1730.18     38.26 o 
  -2   4   3    18629.14    18117.11    193.85 o 
  -1   4   3     1372.17     1216.37     30.42 o 
   0   4   3     3583.06     3724.70     49.35 o 
   1   4   3    27465.23    28548.38    292.06 o 
   2   4   3    65891.78    68206.70    792.99 o 
   3   4   3     2456.56     2458.00     42.43 o 
   4   4   3    14767.50    14666.32    159.45 o 
   5   4   3     8863.66     8627.49    119.45 o 
   6   4   3      432.25      455.98     31.08 o 
   7   4   3     2777.57     2631.17    137.57 o 
   8   4   3     5632.10     5367.38    209.58 o 
   9   4   3     1305.53     1229.68     89.09 o 
  -9   5   3     8458.65     8720.90    211.78 o 
  -8   5   3      841.39      903.41     70.44 o 
  -7   5   3    14028.46    14077.26    189.76 o 
  -6   5   3      289.28      276.73     28.39 o 
  -5   5   3    20723.04    20121.59    232.92 o 
  -4   5   3    33640.02    33139.11    323.96 o 
  -3   5   3    10545.47    10066.82    124.53 o 
  -2   5   3    14243.22    14836.47    167.18 o 
  -1   5   3    12456.50    12784.34    134.10 o 
   0   5   3    48192.04    49991.86    699.37 o 
   1   5   3     1594.97     1631.49     36.35 o 
   2   5   3     8897.30     8764.27    110.56 o 
   3   5   3       10.24       15.51      9.96 o 
   4   5   3    11183.49    11261.74    154.12 o 
   5   5   3       99.45      118.47     16.81 o 
   6   5   3    35761.08    35995.40    393.47 o 
   7   5   3     1455.27     1632.68     80.98 o 
   8   5   3       96.83       73.46     39.02 o 
   9   5   3     1429.47     1431.02     92.37 o 
  -9   6   3     1206.04     1397.27     89.12 o 
  -8   6   3     8069.85     8169.66    171.03 o 
  -7   6   3     2488.35     2475.36     73.64 o 
  -6   6   3     1335.28     1361.96     54.09 o 
  -5   6   3     2330.11     2249.40     55.03 o 
  -4   6   3     1900.30     1890.00     46.65 o 
  -3   6   3    10555.02    10209.21    128.47 o 
  -2   6   3     9220.99     9715.53    138.17 o 
  -1   6   3    58832.42    58688.68    564.37 o 
   0   6   3    14329.65    15115.50    182.73 o 
   1   6   3    21849.10    21799.95    236.62 o 
   2   6   3    10599.41    10250.98    131.66 o 
   3   6   3    73324.09    71995.84    716.15 o 
   4   6   3     7747.52     7602.72     98.99 o 
   5   6   3    26219.93    25771.75    293.85 o 
   6   6   3     4170.03     4210.71     92.81 o 
   7   6   3    19153.62    19051.78    293.74 o 
   8   6   3      642.14      679.49     66.84 o 
   9   6   3     8166.47     8237.60    212.89 o 
  -9   7   3     9090.86     9442.03    225.76 o 
  -8   7   3        1.38      -30.51     30.51 o 
  -7   7   3     8955.65     9003.94    156.12 o 
  -6   7   3     6025.32     5775.61    112.51 o 
  -5   7   3    42054.55    40612.96    431.83 o 
  -4   7   3     2985.52     2955.70     60.54 o 
  -3   7   3      568.14      541.80     25.73 o 
  -2   7   3    19769.98    19900.45    204.76 o 
  -1   7   3    37799.15    37106.24    356.50 o 
   0   7   3      612.08      649.14     23.44 o 
   1   7   3     4989.09     5174.26     70.10 o 
   2   7   3     7905.05     7742.42    107.71 o 
   3   7   3     1278.23     1301.60     39.56 o 
   4   7   3    12551.89    12330.73    159.23 o 
   5   7   3       12.91       27.63     16.53 o 
   6   7   3       29.46       18.67     25.35 o 
   7   7   3    10955.58    11053.36    203.06 o 
   8   7   3     5327.04     5306.82    182.65 o 
   9   7   3      251.21      226.30     56.98 o 
  -9   8   3     1974.15     2176.05    129.00 o 
  -8   8   3     1688.21     1792.44     81.78 o 
  -7   8   3     4302.81     4409.47    105.00 o 
  -6   8   3     8314.33     8504.26    147.75 o 
  -5   8   3      408.10      383.56     33.52 o 
  -4   8   3     6440.28     6425.52     99.83 o 
  -3   8   3     4590.01     4474.71     90.97 o 
  -2   8   3     7576.85     7517.38     95.92 o 
  -1   8   3    27378.37    27083.44    272.17 o 
   0   8   3    20297.22    20312.96    240.56 o 
   1   8   3      166.15      249.31     16.52 o 
   2   8   3       62.68       95.89     17.00 o 
   3   8   3    68614.45    69013.26    697.77 o 
   4   8   3     3267.03     3208.03     80.59 o 
   5   8   3     1954.55     1948.90     73.14 o 
   6   8   3     2135.49     2258.70     80.92 o 
   7   8   3    11669.55    11525.24    213.24 o 
   8   8   3     1603.61     1561.71     93.13 o 
  -8   9   3       37.81       76.65     44.80 o 
  -7   9   3      593.87      640.11     61.20 o 
  -6   9   3     5702.05     5477.07    115.54 o 
  -5   9   3    12725.03    12445.28    188.53 o 
  -4   9   3     5014.19     4978.68     99.34 o 
  -3   9   3     6711.81     6628.11    114.49 o 
  -2   9   3    13917.56    13727.50    165.61 o 
  -1   9   3    23534.71    23522.89    251.89 o 
   0   9   3    28895.42    28844.47    301.68 o 
   1   9   3        9.32       48.70     15.32 o 
   2   9   3    32066.76    32232.73    406.98 o 
   3   9   3       22.47       48.16     18.78 o 
   4   9   3    28043.31    27682.69    315.52 o 
   5   9   3     2175.65     2244.73     78.54 o 
   6   9   3    13896.35    13769.00    235.69 o 
   7   9   3     6413.62     6833.36    156.86 o 
   8   9   3    10096.39    10357.45    242.86 o 
  -8  10   3    13187.56    12838.00    277.88 o 
  -7  10   3     4311.63     4342.59    132.06 o 
  -6  10   3    10199.92    10081.77    172.76 o 
  -5  10   3     5808.83     5724.49    116.39 o 
  -4  10   3    15383.06    15052.74    198.32 o 
  -3  10   3     2994.00     2870.76     73.05 o 
  -2  10   3    11848.22    11617.56    140.65 o 
  -1  10   3       13.71       33.04     18.22 o 
   0  10   3     4536.02     4533.95     73.61 o 
   1  10   3    17894.55    17954.16    235.31 o 
   2  10   3     2360.05     2318.40     58.50 o 
   3  10   3     5548.01     5443.51    108.70 o 
   4  10   3     1024.76     1076.81     46.72 o 
   5  10   3    16769.39    16329.46    263.69 o 
   6  10   3      473.98      549.69     52.15 o 
   7  10   3       28.91       32.64     40.03 o 
   8  10   3     2068.62     1950.22    105.08 o 
  -8  11   3      254.67      265.20     58.97 o 
  -7  11   3    14067.38    13825.58    286.87 o 
  -6  11   3       15.93       29.08     24.41 o 
  -5  11   3      781.15      789.46     49.18 o 
  -4  11   3    10746.41    10712.97    224.61 o 
  -3  11   3    23076.14    22777.85    296.50 o 
  -2  11   3      127.32      146.03     25.26 o 
  -1  11   3     2386.66     2263.79     51.84 o 
   0  11   3    17052.96    17083.12    280.36 o 
   1  11   3    14274.37    14123.58    184.34 o 
   2  11   3    10400.60    10505.84    153.91 o 
   3  11   3      635.13      622.63     36.65 o 
   4  11   3    10068.25     9953.89    165.02 o 
   5  11   3     2672.58     2566.04     89.08 o 
   6  11   3    19167.29    18572.49    313.36 o 
   7  11   3      499.13      588.67     60.08 o 
   8  11   3     1427.89     1486.80    101.42 o 
  -7  12   3       62.20       97.46     45.36 o 
  -6  12   3      107.70      113.33     45.81 o 
  -5  12   3     7606.96     7598.90    164.41 o 
  -4  12   3     2346.92     2327.50     74.25 o 
  -3  12   3    10423.23    10547.46    193.98 o 
  -2  12   3     5263.81     5251.21    108.07 o 
  -1  12   3     3921.52     3838.23     78.56 o 
   0  12   3      590.42      600.23     34.81 o 
   1  12   3    32684.93    31611.59    356.74 o 
   2  12   3     9094.40     8965.51    138.32 o 
   3  12   3     7257.64     7245.42    122.13 o 
   4  12   3     4297.80     4235.14    101.62 o 
   5  12   3    34461.33    33926.59    476.23 o 
   6  12   3     1161.75     1114.27     71.74 o 
   7  12   3     6668.73     6779.41    168.66 o 
  -7  13   3    13677.00    13898.85    299.59 o 
  -6  13   3     4084.80     4217.49    125.58 o 
  -5  13   3     7985.03     8106.61    143.42 o 
  -4  13   3     4361.37     4399.71    106.94 o 
  -3  13   3    13584.80    14138.55    215.56 o 
  -2  13   3    10033.87    10169.51    226.86 o 
  -1  13   3      223.38      283.79     36.94 o 
   0  13   3     1149.62     1207.65     47.73 o 
   1  13   3     2921.75     2844.36     71.41 o 
   2  13   3     2488.76     2465.62     67.67 o 
   3  13   3      288.10      338.43     36.82 o 
   4  13   3     3210.91     3055.65     88.60 o 
   5  13   3      700.04      704.82     59.52 o 
   6  13   3     1078.49     1147.98    104.61 o 
   7  13   3      502.92      431.96     58.23 o 
  -6  14   3    10105.56    10422.08    304.39 o 
  -5  14   3     1700.94     1783.43     83.78 o 
  -4  14   3     2745.16     2803.83     87.87 o 
  -3  14   3     4653.83     4458.19    107.52 o 
  -2  14   3     1154.48     1099.16     55.16 o 
  -1  14   3     5600.56     5910.10    136.09 o 
   0  14   3    17864.66    17454.18    249.44 o 
   1  14   3     8285.10     8332.10    161.37 o 
   2  14   3     5299.98     5396.12    106.43 o 
   3  14   3     8619.57     8412.55    156.67 o 
   4  14   3     5568.99     5549.97    125.28 o 
   5  14   3     7766.02     7972.92    179.41 o 
   6  14   3     2885.16     2943.97    168.64 o 
  -6  15   3     5570.13     5812.59    179.44 o 
  -5  15   3     2123.67     2245.56     99.11 o 
  -4  15   3      955.88      991.33     66.30 o 
  -3  15   3      109.14      138.68     33.76 o 
  -2  15   3    24737.51    24431.34    368.92 o 
  -1  15   3     2064.79     2086.70     82.54 o 
   0  15   3     3721.66     3580.83     93.70 o 
   1  15   3       26.78      110.34     29.27 o 
   2  15   3    18270.09    17920.78    262.83 o 
   3  15   3      394.41      389.84     42.53 o 
   4  15   3    16322.70    16082.30    251.12 o 
   5  15   3      261.36      250.20     48.78 o 
   6  15   3     3014.36     2995.54    115.11 o 
  -5  16   3      848.68      820.43     69.76 o 
  -4  16   3     4730.21     4902.16    137.51 o 
  -3  16   3      795.17      787.91     62.14 o 
  -2  16   3     3785.50     3819.52    116.18 o 
  -1  16   3       53.81       68.53     34.39 o 
   0  16   3    14355.55    14227.91    331.01 o 
   1  16   3     3575.64     3573.24     97.17 o 
   2  16   3     1252.52     1283.81    106.97 o 
   3  16   3     1066.91     1142.70     75.44 o 
   4  16   3     1699.76     1658.42    100.69 o 
   5  16   3     2044.83     2070.67     96.63 o 
  -4  17   3      167.62      217.08     54.03 o 
  -3  17   3    12431.96    12579.49    273.95 o 
  -2  17   3    11173.60    11070.29    320.41 o 
  -1  17   3      830.01      786.19     63.99 o 
   0  17   3     2098.93     2152.83     88.91 o 
   1  17   3     3452.32     3190.72    106.00 o 
   2  17   3     9206.86     9111.14    279.42 o 
   3  17   3      226.86      205.23     48.98 o 
   4  17   3     9690.30     9855.16    300.29 o 
  -3  18   3     3776.29     3904.38    145.62 o 
  -2  18   3      734.63      834.03    115.31 o 
  -1  18   3     1543.60     1608.23     83.81 o 
   0  18   3      294.35      250.55     77.76 o 
   1  18   3    23010.90    22370.95    615.95 o 
   2  18   3      359.28      339.47     51.51 o 
   3  18   3      785.07      689.97     65.63 o 
  -1  19   3       71.60       75.72     43.19 o 
   0  19   3       20.20       69.42     43.19 o 
   1  19   3     4393.13     4510.89    167.67 o 
  -8   0   4     3806.68     4025.26    136.62 o 
  -6   0   4    20456.72    20430.18    446.01 o 
  -4   0   4    69477.58    66652.77   1229.88 o 
  -2   0   4    13558.85    13704.49    194.89 o 
   0   0   4   124366.79   123932.07   1589.11 o 
   2   0   4      669.40      947.10     40.22 o 
   4   0   4    24402.75    23710.51    333.73 o 
   6   0   4     3599.17     3546.78    113.36 o 
   8   0   4       83.69      195.06     51.01 o 
  -9   1   4      976.45      894.33     72.43 o 
  -8   1   4    18544.53    19006.93    242.71 o 
  -7   1   4     9210.71     9121.75    126.15 o 
  -6   1   4     2132.45     2182.35     50.63 o 
  -5   1   4      715.43      733.44     28.57 o 
  -4   1   4    17090.20    17565.15    182.91 o 
  -3   1   4    16882.47    16784.11    181.69 o 
  -2   1   4     2353.10     2266.49     42.28 o 
  -1   1   4     4405.16     4208.74     54.09 o 
   0   1   4    14270.17    15055.21    213.84 o 
   1   1   4    12688.79    12464.34    133.18 o 
   2   1   4      135.99      202.59     26.51 o 
   3   1   4    10877.94    10776.34    126.78 o 
   4   1   4    61637.17    60743.88    564.98 o 
   5   1   4       95.47       99.25     14.05 o 
   6   1   4     1965.99     1881.40     58.70 o 
   7   1   4     4440.75     4261.14     96.55 o 
   8   1   4    30159.78    29475.91    380.07 o 
   9   1   4       43.05       27.98     31.93 o 
  -9   2   4     1186.18     1156.18     79.20 o 
  -8   2   4     1563.94     1488.33     57.12 o 
  -7   2   4     4112.48     4047.93     83.00 o 
  -6   2   4     5763.91     5629.40     86.32 o 
  -5   2   4     3151.16     3034.24     55.05 o 
  -4   2   4    39998.88    39331.65    375.66 o 
  -3   2   4    13553.15    14162.43    156.64 o 
  -2   2   4      732.83      902.15     35.32 o 
  -1   2   4     1396.54     1440.43     31.34 o 
   0   2   4    28330.67    29628.73    274.16 o 
   1   2   4    24567.26    24746.31    232.86 o 
   2   2   4     6127.44     6574.73     87.88 o 
   3   2   4      579.18      852.15     27.22 o 
   4   2   4    13206.66    12448.64    157.97 o 
   5   2   4    14228.14    13804.51    159.20 o 
   6   2   4     6918.12     6654.48    118.17 o 
   7   2   4    18041.52    17630.69    245.99 o 
   8   2   4        1.01       -4.77     26.72 o 
   9   2   4     4653.80     4763.85    148.97 o 
  -9   3   4     2003.79     1923.09     84.53 o 
  -8   3   4      583.43      597.80     40.94 o 
  -7   3   4    45503.25    46378.48    495.29 o 
  -6   3   4     3064.50     3118.26     87.49 o 
  -5   3   4     9489.77     9197.39    114.69 o 
  -4   3   4     3473.48     3425.87     67.04 o 
  -3   3   4    85269.82    84690.12    769.22 o 
  -2   3   4    10756.00    11041.17    135.87 o 
  -1   3   4     4446.47     4379.24     55.21 o 
   0   3   4     3534.04     3663.57     47.74 o 
   1   3   4     5026.20     4985.13     62.97 o 
   2   3   4     5206.28     5355.46     66.65 o 
   3   3   4    74678.19    74943.09    684.37 o 
   4   3   4      411.12      416.58     23.36 o 
   5   3   4       94.82      126.55     19.26 o 
   6   3   4     2001.36     1902.49     67.01 o 
   7   3   4    14081.87    13835.37    205.65 o 
   8   3   4     2047.51     2157.35    110.70 o 
   9   3   4      632.52      562.76     66.74 o 
  -9   4   4      318.69      427.31     77.14 o 
  -8   4   4      930.40     1071.26     56.79 o 
  -7   4   4     8144.62     8375.11    131.56 o 
  -6   4   4     3038.29     3007.27     66.89 o 
  -5   4   4     5245.01     5199.97     77.13 o 
  -4   4   4     6642.32     6557.02     90.43 o 
  -3   4   4    12790.55    12331.91    144.94 o 
  -2   4   4    34228.95    34251.81    355.89 o 
  -1   4   4    16697.54    17630.32    174.46 o 
   0   4   4      819.95      911.39     23.21 o 
   1   4   4    67981.65    67907.75    717.12 o 
   2   4   4    13359.33    13474.37    141.02 o 
   3   4   4      265.85      287.76     25.09 o 
   4   4   4     3816.92     3833.24     59.89 o 
   5   4   4    28395.26    27601.83    393.12 o 
   6   4   4      260.52      285.48     27.43 o 
   7   4   4    23025.24    22838.04    379.34 o 
   8   4   4       11.49       46.76     37.80 o 
   9   4   4     2832.28     2815.11    118.32 o 
  -9   5   4       44.23        8.45     38.38 o 
  -8   5   4     3486.48     3499.59    204.02 o 
  -7   5   4    23917.34    24330.70    289.52 o 
  -6   5   4     2216.06     2316.99     73.80 o 
  -5   5   4      167.86      181.81     21.22 o 
  -4   5   4     1829.29     1900.13     45.76 o 
  -3   5   4    47207.12    46665.30    471.01 o 
  -2   5   4     1223.27     1190.58     37.35 o 
  -1   5   4    11485.35    11152.82    153.92 o 
   0   5   4     4591.09     4695.86     61.83 o 
   1   5   4     4619.39     4572.04     70.26 o 
   2   5   4    12080.23    12189.81    155.48 o 
   3   5   4    50609.17    52001.41    487.47 o 
   4   5   4    13710.22    13752.22    154.07 o 
   5   5   4     1219.01     1228.73     41.18 o 
   6   5   4    16827.88    16791.46    230.79 o 
   7   5   4     9398.80     9498.72    179.31 o 
   8   5   4    11373.56    11085.44    239.40 o 
   9   5   4     1470.62     1406.22     92.22 o 
  -9   6   4      701.16      672.70     84.77 o 
  -8   6   4     7745.24     7993.33    168.81 o 
  -7   6   4        6.78       10.96     38.53 o 
  -6   6   4    13677.83    13386.99    177.79 o 
  -5   6   4      237.15      283.83     24.51 o 
  -4   6   4    47297.67    46752.48    481.01 o 
  -3   6   4    11335.41    11962.47    146.37 o 
  -2   6   4    17010.98    16295.05    280.01 o 
  -1   6   4    20754.40    21116.84    212.91 o 
   0   6   4    72429.82    71139.19    652.85 o 
   1   6   4    24942.84    24790.06    245.39 o 
   2   6   4    11429.89    11135.59    138.22 o 
   3   6   4     5468.60     5704.28     86.97 o 
   4   6   4     9891.48     9720.63    119.10 o 
   5   6   4       92.08       96.28     22.41 o 
   6   6   4     6336.21     6189.16    117.36 o 
   7   6   4     1730.95     1560.62     81.64 o 
   8   6   4       69.96      131.40     45.37 o 
   9   6   4      385.87      367.56     63.69 o 
  -9   7   4     2707.38     2801.02    119.56 o 
  -8   7   4    11528.62    11572.09    287.18 o 
  -7   7   4      369.72      357.67     39.71 o 
  -6   7   4      104.63       89.08     23.54 o 
  -5   7   4    18679.79    18646.49    224.37 o 
  -4   7   4     8099.18     8143.09    116.09 o 
  -3   7   4      802.33      837.57     38.86 o 
  -2   7   4     3288.92     3256.64     51.68 o 
  -1   7   4    11267.04    11263.86    121.23 o 
   0   7   4     3014.51     2951.23     53.26 o 
   1   7   4     6930.74     6739.62     86.06 o 
   2   7   4     2229.79     2157.34     49.45 o 
   3   7   4     1464.38     1540.90     51.75 o 
   4   7   4    38004.77    37471.32    400.69 o 
   5   7   4     5646.13     5529.68    127.04 o 
   6   7   4     4638.41     4744.67    102.84 o 
   7   7   4     1645.64     1528.06    111.80 o 
   8   7   4    20192.13    20001.59    599.23 o 
   9   7   4      979.03      816.18     81.06 o 
  -9   8   4     4479.93     4462.81    228.71 o 
  -8   8   4      626.52      668.86     68.55 o 
  -7   8   4     2656.17     2677.28     89.12 o 
  -6   8   4     6812.27     6881.70    129.25 o 
  -5   8   4      229.08      249.73     35.58 o 
  -4   8   4    29104.60    28521.17    315.48 o 
  -3   8   4     2077.06     2168.38     51.12 o 
  -2   8   4     1839.62     1720.14     37.92 o 
  -1   8   4    13097.54    13285.03    169.04 o 
   0   8   4    69715.05    69723.42    951.65 o 
   1   8   4     5419.15     5556.06     77.22 o 
   2   8   4      111.74      141.25     19.70 o 
   3   8   4    17045.81    16908.86    255.63 o 
   4   8   4    11438.47    11164.44    304.29 o 
   5   8   4     6583.07     6849.86    124.95 o 
   6   8   4     1585.72     1581.63    109.31 o 
   7   8   4     5657.94     5532.19    136.44 o 
   8   8   4        6.27        9.77     41.33 o 
  -8   9   4     4365.05     4487.08    155.93 o 
  -7   9   4     9468.81     9626.34    189.65 o 
  -6   9   4     5859.52     5796.72    119.18 o 
  -5   9   4    28747.39    27740.64    348.94 o 
  -4   9   4     8980.40     8804.57    143.28 o 
  -3   9   4    40047.88    39700.56    420.93 o 
  -2   9   4     4753.98     4629.52     73.95 o 
  -1   9   4    22417.53    22415.73    235.50 o 
   0   9   4     2691.95     2754.85     59.21 o 
   1   9   4    14991.72    14302.56    183.21 o 
   2   9   4     4813.76     4838.98     85.05 o 
   3   9   4     9138.38     9024.26    131.19 o 
   4   9   4    16330.46    15674.52    200.25 o 
   5   9   4     8677.98     8717.14    169.33 o 
   6   9   4     4449.98     4313.18    118.40 o 
   7   9   4      902.73      946.53     65.29 o 
   8   9   4     4785.11     5077.35    163.13 o 
  -8  10   4     1779.97     1809.32    101.89 o 
  -7  10   4     4461.35     4728.26    194.66 o 
  -6  10   4      616.80      554.30     44.90 o 
  -5  10   4     2994.25     3000.68     81.61 o 
  -4  10   4      709.50      745.55     42.93 o 
  -3  10   4      656.54      699.49     41.52 o 
  -2  10   4    19627.45    19121.20    209.34 o 
  -1  10   4      717.09      768.29     38.68 o 
   0  10   4     2931.74     2888.89     56.88 o 
   1  10   4    12346.45    12005.86    160.09 o 
   2  10   4    30831.90    31329.03    378.42 o 
   3  10   4     6413.47     6443.17    108.14 o 
   4  10   4      114.32      103.08     23.14 o 
   5  10   4    11683.20    11719.88    209.31 o 
   6  10   4        7.25       37.89     29.13 o 
   7  10   4    15233.10    15386.02    319.20 o 
   8  10   4      387.43      377.18     62.79 o 
  -8  11   4       42.22       -6.22     62.89 o 
  -7  11   4    14836.65    15052.70    330.51 o 
  -6  11   4    13369.13    13179.37    259.81 o 
  -5  11   4     3936.20     4000.23    116.14 o 
  -4  11   4     3125.10     3103.72     82.74 o 
  -3  11   4    22560.19    22095.29    289.99 o 
  -2  11   4     1212.98     1288.35     50.98 o 
  -1  11   4     8895.39     8849.57    157.30 o 
   0  11   4     1973.55     2014.84     49.27 o 
   1  11   4     5738.45     5819.90    109.61 o 
   2  11   4    10619.12    10864.57    205.44 o 
   3  11   4    14043.44    13867.33    187.13 o 
   4  11   4      371.85      424.28     47.94 o 
   5  11   4      251.79      252.73     39.24 o 
   6  11   4    27578.71    27453.47    407.88 o 
   7  11   4     4779.06     4759.63    140.40 o 
  -7  12   4      566.28      567.77     70.59 o 
  -6  12   4    11766.86    11906.92    224.56 o 
  -5  12   4     1288.76     1195.07     59.51 o 
  -4  12   4    10464.48    10336.52    172.86 o 
  -3  12   4     1336.15     1384.59     57.29 o 
  -2  12   4    55774.46    54591.09    624.41 o 
  -1  12   4     5492.97     5537.63     89.69 o 
   0  12   4     5452.35     5465.38    121.55 o 
   1  12   4    12535.38    12469.97    172.70 o 
   2  12   4    35492.70    35265.77    395.34 o 
   3  12   4      158.97      148.01     25.77 o 
   4  12   4     4634.17     4590.67    106.51 o 
   5  12   4     1718.17     1752.79     82.09 o 
   6  12   4     1349.23     1359.68     78.02 o 
   7  12   4     1588.85     1597.30     87.68 o 
  -7  13   4     1452.29     1450.12    132.38 o 
  -6  13   4     3841.50     3972.56    122.38 o 
  -5  13   4     9213.72     9434.77    205.99 o 
  -4  13   4       49.93       84.36     29.30 o 
  -3  13   4      443.59      441.78     39.57 o 
  -2  13   4      125.16      131.82     28.52 o 
  -1  13   4      205.28      194.49     33.66 o 
   0  13   4     2563.27     2547.35     82.90 o 
   1  13   4     1906.10     1972.16     60.17 o 
   2  13   4    10910.68    10455.52    158.21 o 
   3  13   4     2517.46     2443.13     77.15 o 
   4  13   4     7326.37     7011.91    140.01 o 
   5  13   4     7444.06     7230.90    165.84 o 
   6  13   4    15834.12    15723.14    281.64 o 
   7  13   4     1996.07     2043.83     99.10 o 
  -6  14   4     5914.82     6019.80    240.91 o 
  -5  14   4      259.57      297.75     47.54 o 
  -4  14   4    11902.26    12008.11    223.36 o 
  -3  14   4     4288.50     4232.52    104.26 o 
  -2  14   4    12313.03    12093.51    194.51 o 
  -1  14   4    13726.30    13960.10    238.12 o 
   0  14   4    10209.08    10332.62    172.10 o 
   1  14   4     1766.49     1732.29     58.88 o 
   2  14   4     8393.24     8245.33    175.44 o 
   3  14   4    11451.05    11796.04    195.71 o 
   4  14   4     3276.29     3059.96    113.63 o 
   5  14   4     1852.02     2066.26     91.28 o 
   6  14   4     1400.31     1500.63     86.20 o 
  -6  15   4      210.30      127.44     44.97 o 
  -5  15   4    23595.14    23724.61    488.23 o 
  -4  15   4      205.12      166.91     41.42 o 
  -3  15   4     3791.48     3875.36    121.45 o 
  -2  15   4     1843.07     1958.93     81.92 o 
  -1  15   4    21856.34    21694.13    334.97 o 
   0  15   4       77.86       45.52     38.03 o 
   1  15   4    17605.80    17862.85    260.32 o 
   2  15   4       95.55       90.31     30.49 o 
   3  15   4      603.44      593.46     49.36 o 
   4  15   4     1764.23     1739.06     83.10 o 
   5  15   4    13626.58    13396.14    255.02 o 
   6  15   4      124.44      117.21     45.72 o 
  -5  16   4      172.13      184.53     45.35 o 
  -4  16   4      178.04      205.73     52.12 o 
  -3  16   4     3135.81     2981.99    119.11 o 
  -2  16   4     2803.23     2869.18    100.43 o 
  -1  16   4    11159.54    11009.90    212.21 o 
   0  16   4     2735.67     2703.47     96.21 o 
   1  16   4       41.83       32.41     27.75 o 
   2  16   4     3647.88     3606.10    134.28 o 
   3  16   4    10449.32    10465.08    189.20 o 
   4  16   4      152.62      166.19     47.53 o 
   5  16   4     5407.36     5559.44    154.96 o 
  -4  17   4     2509.39     2666.04    120.96 o 
  -3  17   4     4041.61     3974.65    295.99 o 
  -2  17   4       71.02       53.38     39.92 o 
  -1  17   4     9515.51     9837.86    206.70 o 
   0  17   4      267.82      265.41     53.39 o 
   1  17   4     8269.26     8280.70    205.63 o 
   2  17   4     5599.81     5648.69    146.63 o 
   3  17   4      926.83     1059.29     73.07 o 
   4  17   4      139.49      169.81     44.99 o 
  -3  18   4      181.38      165.01     52.34 o 
  -2  18   4    24032.92    24311.98    436.96 o 
  -1  18   4      673.09      727.30     74.99 o 
   0  18   4      194.97      146.62     42.49 o 
   1  18   4      204.12      228.75     53.38 o 
   2  18   4    18274.44    18182.50    385.41 o 
   3  18   4     3274.21     3328.36    117.59 o 
  -1  19   4       62.82       57.54     45.05 o 
   0  19   4      952.69      919.01     81.93 o 
  -9   0   5    13159.78    13152.33    375.26 o 
  -7   0   5    40203.41    39484.34    566.52 o 
  -5   0   5     1720.77     1687.12     57.28 o 
  -3   0   5    95344.05    92055.23   1177.33 o 
  -1   0   5    17132.30    18794.55    350.55 o 
   1   0   5    25311.48    27901.62    370.20 o 
   3   0   5      592.54      612.41     34.76 o 
   5   0   5    11863.14    11283.68    185.25 o 
   7   0   5      220.14      262.68     47.95 o 
   9   0   5    18306.44    18346.62    405.02 o 
  -9   1   5     5364.20     5248.52    152.95 o 
  -8   1   5      563.77      568.40     41.58 o 
  -7   1   5       93.65       83.49     23.00 o 
  -6   1   5    10348.71    10097.80    129.12 o 
  -5   1   5    25195.82    24675.44    253.48 o 
  -4   1   5     5465.10     5249.17     72.30 o 
  -3   1   5    26098.32    26112.87    319.76 o 
  -2   1   5      648.69      821.30     22.26 o 
  -1   1   5    10008.12    10352.21    114.80 o 
   0   1   5     9340.90    10300.72    111.28 o 
   1   1   5   171106.17   169534.39   1515.89 o 
   2   1   5      372.65      309.86     16.40 o 
   3   1   5     7815.65     7818.94     99.64 o 
   4   1   5     3192.48     3380.36     55.69 o 
   5   1   5    56160.76    55192.85    627.81 o 
   6   1   5     4241.38     4083.35    104.34 o 
   7   1   5     3344.13     3207.98     83.13 o 
   8   1   5     1513.50     1373.92     62.93 o 
   9   1   5     2769.90     2643.15     88.74 o 
  -9   2   5     2548.67     2675.64    116.42 o 
  -8   2   5      362.78      368.09     35.10 o 
  -7   2   5     9921.12    10193.98    148.72 o 
  -6   2   5    12124.08    12219.84    148.89 o 
  -5   2   5      217.20      249.53     19.62 o 
  -4   2   5     2146.04     2205.98     44.02 o 
  -3   2   5    42610.91    43208.40    404.42 o 
  -2   2   5   117865.12   119302.26   1139.61 o 
  -1   2   5     2702.22     2842.47     53.76 o 
   0   2   5    19021.00    19509.23    186.95 o 
   1   2   5     7108.92     6825.28     76.07 o 
   2   2   5    32304.49    32191.51    327.68 o 
   3   2   5       47.91       47.98     11.44 o 
   4   2   5    25263.31    24581.12    267.19 o 
   5   2   5     5196.20     5187.64     84.77 o 
   6   2   5     3801.98     3538.19     82.53 o 
   7   2   5      290.54      281.34     34.90 o 
   8   2   5    12404.54    12363.17    199.60 o 
   9   2   5     6982.40     6535.41    222.29 o 
  -9   3   5     2266.28     2344.18    109.16 o 
  -8   3   5     4796.61     5005.87    101.44 o 
  -7   3   5      635.07      663.45     45.64 o 
  -6   3   5    53879.75    53131.38    550.49 o 
  -5   3   5      352.26      343.72     23.64 o 
  -4   3   5    31837.07    31582.94    308.68 o 
  -3   3   5        6.20       46.77     14.31 o 
  -2   3   5    13143.24    13915.05    154.37 o 
  -1   3   5      775.18      751.44     26.80 o 
   0   3   5    46801.39    47665.23    437.34 o 
   1   3   5    11454.62    11617.46    121.08 o 
   2   3   5    22477.10    23609.78    229.96 o 
   3   3   5     2216.24     2289.41     53.59 o 
   4   3   5     3323.37     3428.40     62.54 o 
   5   3   5     5614.11     5705.03     91.47 o 
   6   3   5    17297.23    17273.05    234.88 o 
   7   3   5       17.05        8.61     23.33 o 
   8   3   5     4485.17     4660.21    140.57 o 
   9   3   5       37.48       -4.52     38.60 o 
  -9   4   5     2165.12     2305.10    103.41 o 
  -8   4   5       21.00       28.97     24.52 o 
  -7   4   5     1959.73     2129.97     61.45 o 
  -6   4   5    24027.13    23785.28    275.49 o 
  -5   4   5     7183.90     7069.60    105.62 o 
  -4   4   5      204.78      240.08     20.75 o 
  -3   4   5      467.31      505.29     22.62 o 
  -2   4   5   157048.44   158698.64   1513.12 o 
  -1   4   5    16536.27    17191.80    171.81 o 
   0   4   5    14526.19    14942.56    152.06 o 
   1   4   5       48.75       74.44     14.03 o 
   2   4   5    40462.36    39349.29    370.72 o 
   3   4   5        3.26        6.24     10.17 o 
   4   4   5    36261.77    35762.93    347.91 o 
   5   4   5      578.69      605.67     31.06 o 
   6   4   5      458.22      536.29     37.07 o 
   7   4   5     1592.09     1578.82     68.98 o 
   8   4   5    22478.70    22731.17    393.51 o 
   9   4   5      385.44      328.45     75.78 o 
  -9   5   5      756.93      657.48     68.07 o 
  -8   5   5      425.19      376.99     41.64 o 
  -7   5   5     2902.40     2838.39     72.12 o 
  -6   5   5    29783.52    29224.57    328.76 o 
  -5   5   5     8620.68     8555.29    122.32 o 
  -4   5   5     6474.68     6394.15    113.04 o 
  -3   5   5    12463.31    12282.87    147.90 o 
  -2   5   5     2864.44     2991.74     51.83 o 
  -1   5   5    13021.85    13217.44    139.63 o 
   0   5   5    27377.21    28147.26    271.97 o 
   1   5   5    18436.94    17878.70    181.91 o 
   2   5   5    30638.03    31096.84    300.66 o 
   3   5   5    20635.21    20508.88    216.15 o 
   4   5   5     3900.32     3954.37     92.23 o 
   5   5   5    22586.86    22484.28    278.97 o 
   6   5   5    10412.47    10468.95    261.64 o 
   7   5   5    10783.22    10728.48    196.04 o 
   8   5   5      962.79      933.81     74.54 o 
   9   5   5     3235.52     3296.64    154.49 o 
  -9   6   5     8929.78     9101.77    217.57 o 
  -8   6   5     1356.01     1374.08     80.79 o 
  -7   6   5    20188.79    20076.87    288.46 o 
  -6   6   5     5744.29     5713.47    100.30 o 
  -5   6   5     8637.71     8474.04    123.67 o 
  -4   6   5     3672.94     3460.50     65.87 o 
  -3   6   5    34396.52    34224.34    358.85 o 
  -2   6   5    28640.30    28859.08    304.29 o 
  -1   6   5     2663.50     2765.90     46.13 o 
   0   6   5     2148.78     2172.28     55.59 o 
   1   6   5     9116.34     9694.30    118.77 o 
   2   6   5     5013.62     5118.37     79.81 o 
   3   6   5      209.13      266.55     20.97 o 
   4   6   5     3391.52     3352.14     58.26 o 
   5   6   5     3256.48     3418.04     83.59 o 
   6   6   5     2281.06     2330.85     69.63 o 
   7   6   5     1389.96     1503.73     88.41 o 
   8   6   5     4606.03     4692.38    148.15 o 
   9   6   5     8111.89     8070.16    211.80 o 
  -9   7   5     3629.30     3689.21    137.25 o 
  -8   7   5     6648.80     6666.21    191.17 o 
  -7   7   5      609.20      641.01     76.93 o 
  -6   7   5       51.12       84.56     24.89 o 
  -5   7   5    16990.25    16655.40    226.50 o 
  -4   7   5     4267.27     4181.74     80.71 o 
  -3   7   5    19254.26    18760.62    232.15 o 
  -2   7   5     5259.96     5296.95     72.25 o 
  -1   7   5    12328.22    11971.75    143.10 o 
   0   7   5     5853.13     5825.19     78.70 o 
   1   7   5    63686.12    62163.22    579.24 o 
   2   7   5    13648.57    13912.67    169.90 o 
   3   7   5     5991.74     5825.93     92.35 o 
   4   7   5     5711.83     5736.15     94.21 o 
   5   7   5    29876.15    29790.65    367.01 o 
   6   7   5     1071.10     1025.73     50.83 o 
   7   7   5     4888.20     4759.47    142.92 o 
   8   7   5      468.59      517.82     64.67 o 
  -8   8   5      401.62      396.52     57.43 o 
  -7   8   5    12150.46    11910.71    215.25 o 
  -6   8   5      175.26      173.34     29.50 o 
  -5   8   5       88.93       93.75     23.24 o 
  -4   8   5    19835.10    19764.77    233.25 o 
  -3   8   5    39118.25    39197.46    413.09 o 
  -2   8   5    11413.94    11548.38    134.03 o 
  -1   8   5     3712.13     3914.55     62.85 o 
   0   8   5    30235.66    29881.72    298.49 o 
   1   8   5     3935.76     3940.08     62.11 o 
   2   8   5    18217.17    17986.09    213.15 o 
   3   8   5       24.71       62.47     17.28 o 
   4   8   5    15974.00    15897.76    199.60 o 
   5   8   5     7645.28     7880.46    138.29 o 
   6   8   5    11289.11    11310.61    204.06 o 
   7   8   5      660.15      575.32     62.12 o 
   8   8   5     1228.65     1331.22     89.21 o 
  -8   9   5    12741.38    12502.26    268.47 o 
  -7   9   5     3077.07     3043.29     99.84 o 
  -6   9   5    10832.87    10844.35    198.79 o 
  -5   9   5     3731.48     3648.45     87.20 o 
  -4   9   5     9086.63     8736.53    143.13 o 
  -3   9   5     3235.64     3175.48     66.16 o 
  -2   9   5    12834.01    12919.44    149.94 o 
  -1   9   5      355.92      439.49     28.04 o 
   0   9   5     6842.26     6802.19     93.82 o 
   1   9   5    29819.03    29524.48    298.96 o 
   2   9   5     1537.98     1599.62     48.30 o 
   3   9   5     5619.08     5393.85     94.18 o 
   4   9   5      472.36      483.55     32.61 o 
   5   9   5    12899.51    12868.92    197.24 o 
   6   9   5     1602.59     1709.26     75.74 o 
   7   9   5      148.60      132.15     43.13 o 
   8   9   5     5160.10     5292.25    165.91 o 
  -8  10   5     1204.44     1399.77     93.36 o 
  -7  10   5       96.68       56.02     47.65 o 
  -6  10   5     6901.54     6750.20    238.35 o 
  -5  10   5    11405.69    11137.94    179.00 o 
  -4  10   5     5042.72     5019.73    103.63 o 
  -3  10   5     9475.86     9232.22    148.46 o 
  -2  10   5    20745.09    20364.57    240.64 o 
  -1  10   5    13840.49    13795.25    164.99 o 
   0  10   5    18676.75    18923.97    208.50 o 
   1  10   5      603.48      660.05     34.20 o 
   2  10   5    28234.39    28150.64    319.21 o 
   3  10   5      209.62      194.23     25.18 o 
   4  10   5    18446.72    18910.86    275.25 o 
   5  10   5     2552.18     2645.32     89.26 o 
   6  10   5     9073.62     9398.64    189.18 o 
   7  10   5     6399.19     6712.23    183.85 o 
   8  10   5     7879.12     8003.16    219.33 o 
  -8  11   5     2068.25     1924.26    107.28 o 
  -7  11   5     6529.85     6461.51    158.02 o 
  -6  11   5    10505.86    10858.25    208.73 o 
  -5  11   5      260.34      294.11     41.13 o 
  -4  11   5     2122.39     2296.87     70.89 o 
  -3  11   5     6226.42     6357.35    120.78 o 
  -2  11   5      857.86      906.27     40.34 o 
  -1  11   5    31356.94    30967.61    320.05 o 
   0  11   5    10474.53    10298.15    149.98 o 
   1  11   5      186.45      255.09     26.48 o 
   2  11   5     3104.14     3071.13     71.56 o 
   3  11   5    32666.33    32268.14    366.32 o 
   4  11   5     1009.71     1124.86     48.43 o 
   5  11   5      888.32      900.07     91.51 o 
   6  11   5     3116.39     3305.24    109.32 o 
   7  11   5     8870.95     8782.04    193.80 o 
  -7  12   5     4271.64     4329.86    130.37 o 
  -6  12   5     4718.31     4870.54    147.55 o 
  -5  12   5    30007.43    30190.22    433.24 o 
  -4  12   5     1083.97     1097.86     71.04 o 
  -3  12   5     1595.66     1629.83     61.35 o 
  -2  12   5    11543.45    11437.05    178.71 o 
  -1  12   5    14057.66    14013.69    170.74 o 
   0  12   5       30.13       76.44     20.63 o 
   1  12   5      213.22      225.19     26.96 o 
   2  12   5     2530.72     2539.01     88.88 o 
   3  12   5       24.40       28.01     20.62 o 
   4  12   5     2872.15     2995.95     97.02 o 
   5  12   5       20.50       -3.87     31.68 o 
   6  12   5      185.86      124.34     65.12 o 
   7  12   5     7916.24     8093.70    189.13 o 
  -7  13   5     2754.59     2871.31    126.27 o 
  -6  13   5      432.50      443.36     53.22 o 
  -5  13   5     3782.52     3754.76    114.76 o 
  -4  13   5     1686.91     1702.99     78.78 o 
  -3  13   5    10799.21    10770.48    178.69 o 
  -2  13   5     4782.48     4865.92    107.18 o 
  -1  13   5    16806.92    16913.71    268.03 o 
   0  13   5     2121.27     2133.24     61.95 o 
   1  13   5     7412.31     7433.08    125.44 o 
   2  13   5     4479.04     4151.06    116.45 o 
   3  13   5    27220.58    27206.49    411.25 o 
   4  13   5     6878.47     7044.77    158.53 o 
   5  13   5     9036.33     9006.74    190.48 o 
   6  13   5     1252.92     1157.49     76.59 o 
   7  13   5     7898.30     8059.56    192.48 o 
  -6  14   5      295.75      290.52     50.99 o 
  -5  14   5     4892.52     4969.81    136.53 o 
  -4  14   5    17839.62    18121.43    298.45 o 
  -3  14   5     5102.38     5252.26    131.68 o 
  -2  14   5      563.95      539.87     49.26 o 
  -1  14   5     4380.38     4284.08    115.15 o 
   0  14   5    22545.10    22821.88    307.49 o 
   1  14   5     1120.14     1168.11     50.50 o 
   2  14   5     6685.85     6507.40    120.65 o 
   3  14   5      211.28      274.48     37.41 o 
   4  14   5     2200.58     2090.50     87.07 o 
   5  14   5      770.57      749.08     71.48 o 
   6  14   5    11261.09    11642.42    236.15 o 
  -6  15   5     2123.39     2017.32    110.71 o 
  -5  15   5     1778.95     1829.08     90.86 o 
  -4  15   5     6498.29     6377.74    155.87 o 
  -3  15   5     1151.73     1188.02     70.05 o 
  -2  15   5     7001.91     6785.42    210.42 o 
  -1  15   5      481.93      476.39     48.45 o 
   0  15   5      627.83      603.30     52.75 o 
   1  15   5     6308.38     6219.36    129.45 o 
   2  15   5     6778.92     6833.61    127.45 o 
   3  15   5      389.41      424.32     44.18 o 
   4  15   5     6942.78     6983.14    166.46 o 
   5  15   5     2138.20     2143.81     96.17 o 
  -5  16   5     2207.01     2288.77    100.02 o 
  -4  16   5    13823.27    13417.42    400.47 o 
  -3  16   5     2554.70     2778.19    120.06 o 
  -2  16   5     1575.41     1589.29     92.36 o 
  -1  16   5     2841.31     2729.57    102.80 o 
   0  16   5    27332.18    27619.75    408.06 o 
   1  16   5       51.31       70.36     29.41 o 
   2  16   5     9467.03     9634.25    195.24 o 
   3  16   5       49.46      110.65     34.38 o 
   4  16   5     5704.50     5727.77    152.16 o 
   5  16   5      697.17      719.29     68.74 o 
  -4  17   5     3663.06     3672.33    141.47 o 
  -3  17   5     2120.85     2094.45    107.03 o 
  -2  17   5     5496.49     5484.99    165.67 o 
  -1  17   5     8901.27     8637.42    212.73 o 
   0  17   5       28.40       50.96     34.23 o 
   1  17   5       75.72      103.30     38.13 o 
   2  17   5     3689.03     3660.08    153.06 o 
   3  17   5    17523.31    17427.94    340.87 o 
   4  17   5     2274.08     2280.56    159.95 o 
  -3  18   5      275.42      313.67     82.74 o 
  -2  18   5      122.63      158.39     49.87 o 
  -1  18   5     8954.89     9194.51    226.85 o 
   0  18   5     2282.57     2458.74     98.16 o 
   1  18   5      104.15      158.37     48.29 o 
   2  18   5     2323.95     2205.82    156.38 o 
  -8   0   6      606.62      690.07     66.21 o 
  -6   0   6    15327.37    15346.61    251.31 o 
  -4   0   6    16117.33    15739.69    238.25 o 
  -2   0   6     2244.32     2302.90     48.80 o 
   0   0   6    22665.37    23725.75    318.77 o 
   2   0   6    42810.58    43043.97    565.78 o 
   4   0   6     1378.71     1565.11     48.50 o 
   6   0   6    46795.66    45519.38    745.61 o 
   8   0   6     4714.57     4585.70    154.23 o 
  -9   1   6     2075.20     2219.14     98.03 o 
  -8   1   6    18188.03    18933.83    263.88 o 
  -7   1   6      948.29      998.89     43.80 o 
  -6   1   6    20625.02    20712.92    258.26 o 
  -5   1   6       21.00        7.63     13.43 o 
  -4   1   6    13240.90    12897.13    143.15 o 
  -3   1   6        8.93       18.85     11.38 o 
  -2   1   6   152630.58   156393.44   1676.49 o 
  -1   1   6    49335.75    51793.95    568.65 o 
   0   1   6     3921.85     4268.84     53.81 o 
   1   1   6      937.36     1033.54     32.31 o 
   2   1   6    53852.47    53655.58    530.63 o 
   3   1   6    18212.68    18664.76    292.00 o 
   4   1   6      386.53      409.31     35.38 o 
   5   1   6    10213.24     9900.88    156.59 o 
   6   1   6     1897.91     1775.69     59.45 o 
   7   1   6     3375.75     3339.12     94.41 o 
   8   1   6     1681.22     1719.42     68.68 o 
   9   1   6     4001.18     3988.02    109.17 o 
  -9   2   6     7888.90     8322.50    176.46 o 
  -8   2   6      770.58      797.32     44.63 o 
  -7   2   6     2461.25     2538.66     65.64 o 
  -6   2   6     8916.24     8862.38    118.75 o 
  -5   2   6    57273.88    56416.07    534.68 o 
  -4   2   6     4275.05     4318.94     64.23 o 
  -3   2   6    24146.78    24242.00    238.98 o 
  -2   2   6     2692.77     2723.73     40.93 o 
  -1   2   6    30025.18    31066.04    348.16 o 
   0   2   6     9459.49     9738.15    102.73 o 
   1   2   6    46598.64    48062.00    441.71 o 
   2   2   6    38545.45    38751.18    391.50 o 
   3   2   6     9130.66     9518.10    161.62 o 
   4   2   6      288.47      305.58     21.08 o 
   5   2   6    13874.42    13270.96    166.24 o 
   6   2   6    20275.89    19518.52    259.32 o 
   7   2   6     1565.04     1568.83     60.95 o 
   8   2   6      274.29      315.57     40.18 o 
   9   2   6       35.10       15.60     35.51 o 
  -9   3   6     8084.52     8189.43    196.02 o 
  -8   3   6      160.00      136.25     28.96 o 
  -7   3   6      433.79      465.55     34.24 o 
  -6   3   6      762.87      761.82     36.64 o 
  -5   3   6      976.15      985.06     32.29 o 
  -4   3   6      377.52      358.41     23.14 o 
  -3   3   6     4816.89     4856.85     64.88 o 
  -2   3   6    15371.94    15702.02    209.50 o 
  -1   3   6    63009.69    64707.00    632.39 o 
   0   3   6     4812.59     4969.01     61.71 o 
   1   3   6      251.72      402.03     18.28 o 
   2   3   6    14667.15    15048.27    191.02 o 
   3   3   6    56175.93    54859.15    550.59 o 
   4   3   6      873.72      938.59     33.40 o 
   5   3   6    24296.02    24358.43    274.94 o 
   6   3   6     1383.24     1420.32     54.53 o 
   7   3   6    11105.83    10883.03    194.44 o 
   8   3   6      535.14      475.81     50.63 o 
   9   3   6    19225.11    19509.89    364.62 o 
  -9   4   6    19162.29    19806.50    356.93 o 
  -8   4   6     2114.26     2267.94     84.46 o 
  -7   4   6     1397.30     1485.46     52.90 o 
  -6   4   6      642.51      643.99     35.17 o 
  -5   4   6    80888.50    80185.84    798.42 o 
  -4   4   6       14.81       25.43      9.66 o 
  -3   4   6    10541.87    10098.51    125.40 o 
  -2   4   6     2463.92     2592.16     50.87 o 
  -1   4   6    44096.22    44615.96    576.15 o 
   0   4   6     6431.55     6571.19     78.86 o 
   1   4   6    54639.75    55844.72    514.60 o 
   2   4   6     4353.41     4296.96     59.66 o 
   3   4   6      541.91      665.57     27.14 o 
   4   4   6     8678.39     8503.38    117.55 o 
   5   4   6    45535.36    45664.45    478.57 o 
   6   4   6     1227.63     1333.26     66.14 o 
   7   4   6     1270.77     1298.83     73.41 o 
   8   4   6     4176.32     4015.35    115.36 o 
   9   4   6      620.81      716.52     74.82 o 
  -9   5   6     6234.91     6697.01    179.80 o 
  -8   5   6     9120.51     9007.57    177.92 o 
  -7   5   6      381.42      393.23     33.95 o 
  -6   5   6    18387.57    18116.48    223.86 o 
  -5   5   6     1866.10     1844.38     50.23 o 
  -4   5   6    18032.01    17299.60    202.12 o 
  -3   5   6     1635.17     1587.67     39.06 o 
  -2   5   6    30804.94    30361.93    316.02 o 
  -1   5   6    39361.18    40139.91    420.61 o 
   0   5   6    20996.09    20859.49    208.88 o 
   1   5   6    10542.81    10740.21    119.61 o 
   2   5   6    12340.69    11955.00    132.02 o 
   3   5   6    17692.07    17807.14    187.94 o 
   4   5   6     3491.19     3448.19     66.14 o 
   5   5   6     6662.48     6663.91    105.44 o 
   6   5   6     1891.72     1810.06     81.78 o 
   7   5   6     3947.52     3703.42    146.33 o 
   8   5   6       90.18       82.22     40.04 o 
   9   5   6    10222.30    10599.27    247.71 o 
  -9   6   6     2318.23     2220.87    106.33 o 
  -8   6   6      608.45      723.67     56.97 o 
  -7   6   6     2991.19     3041.98     83.95 o 
  -6   6   6     4250.13     4245.93     84.93 o 
  -5   6   6    12628.74    12385.44    163.26 o 
  -4   6   6     2284.05     2217.37     52.10 o 
  -3   6   6     3220.21     3378.14     62.03 o 
  -2   6   6     3313.27     3285.68     64.83 o 
  -1   6   6     2123.32     2179.56     40.76 o 
   0   6   6    29146.05    30072.54    293.47 o 
   1   6   6     3383.80     3330.07     53.02 o 
   2   6   6    22820.31    22150.41    245.57 o 
   3   6   6     2301.73     2372.03     45.16 o 
   4   6   6     8673.85     8502.98    119.95 o 
   5   6   6    18754.36    18330.92    245.30 o 
   6   6   6    26281.66    26139.06    334.52 o 
   7   6   6     2593.19     2495.25     87.34 o 
   8   6   6     6898.84     7303.05    257.28 o 
   9   6   6      471.91      382.80     65.79 o 
  -9   7   6      219.71      153.30     50.60 o 
  -8   7   6    12748.70    12706.22    230.86 o 
  -7   7   6      212.84      199.80     36.81 o 
  -6   7   6    23033.60    22725.27    272.25 o 
  -5   7   6     1992.58     2064.81     55.66 o 
  -4   7   6    22807.69    22325.45    255.53 o 
  -3   7   6    10099.91     9959.19    131.52 o 
  -2   7   6    74122.34    73538.92    697.17 o 
  -1   7   6     4620.55     4797.55     69.40 o 
   0   7   6     5519.39     5597.93     77.16 o 
   1   7   6    26231.79    26702.44    329.81 o 
   2   7   6    49462.19    49174.79    505.43 o 
   3   7   6       21.50       50.56     16.18 o 
   4   7   6     3351.65     3327.34     77.36 o 
   5   7   6     4695.41     4719.46     99.30 o 
   6   7   6      259.39      279.53     33.76 o 
   7   7   6     3504.50     3566.14    123.78 o 
   8   7   6      346.61      324.95     57.26 o 
  -8   8   6     1137.31     1130.09     82.00 o 
  -7   8   6     8999.47     9207.73    182.91 o 
  -6   8   6    10804.80    10707.34    194.08 o 
  -5   8   6     6519.32     6727.52    110.27 o 
  -4   8   6     7362.96     7508.17    114.09 o 
  -3   8   6    31966.30    30787.23    334.74 o 
  -2   8   6       14.32       39.29     11.26 o 
  -1   8   6    20024.11    19687.43    209.09 o 
   0   8   6     2798.28     2710.84     52.97 o 
   1   8   6    11111.79    11556.55    135.78 o 
   2   8   6    23656.50    23293.55    265.32 o 
   3   8   6     9742.76     9281.60    132.00 o 
   4   8   6      367.02      377.37     35.01 o 
   5   8   6      174.73      170.09     28.36 o 
   6   8   6    21080.88    21229.16    290.61 o 
   7   8   6      998.57     1074.26     78.49 o 
   8   8   6      437.05      413.03     73.65 o 
  -8   9   6     2456.13     2266.80    107.57 o 
  -7   9   6     1303.06     1264.28     70.16 o 
  -6   9   6      723.68      733.42     54.26 o 
  -5   9   6       89.59      131.05     31.90 o 
  -4   9   6      925.00      967.21     39.89 o 
  -3   9   6      692.14      794.76     35.53 o 
  -2   9   6    21231.16    21260.15    246.10 o 
  -1   9   6     3439.86     3395.55     60.68 o 
   0   9   6     5335.80     5331.92     80.11 o 
   1   9   6    16012.43    15868.07    195.69 o 
   2   9   6    24305.56    24296.90    278.80 o 
   3   9   6    14415.94    14201.38    184.71 o 
   4   9   6      480.50      516.87     38.34 o 
   5   9   6    17310.37    17495.04    248.90 o 
   6   9   6       34.24       37.29     31.13 o 
   7   9   6    10667.99    10725.62    240.77 o 
   8   9   6     1460.20     1456.08     96.79 o 
  -8  10   6     5887.12     5580.74    170.92 o 
  -7  10   6     9307.02     9373.96    306.39 o 
  -6  10   6     7287.56     7188.49    189.10 o 
  -5  10   6    22598.92    22297.66    332.06 o 
  -4  10   6     2798.62     2989.07     78.61 o 
  -3  10   6    28973.58    28727.69    323.62 o 
  -2  10   6     9111.13     9260.36    132.72 o 
  -1  10   6    50637.54    50040.51    485.59 o 
   0  10   6     6834.81     6767.09     96.88 o 
   1  10   6    24660.26    24468.61    282.86 o 
   2  10   6     1675.03     1667.14     51.34 o 
   3  10   6     2801.53     2802.70     68.34 o 
   4  10   6    10857.01    10780.95    208.79 o 
   5  10   6     2744.49     2831.36     85.44 o 
   6  10   6     2336.57     2285.87    103.97 o 
   7  10   6       61.00       32.19     39.64 o 
   8  10   6     5194.72     5582.02    175.95 o 
  -7  11   6       68.84       73.52     42.40 o 
  -6  11   6     9246.83     9179.71    187.66 o 
  -5  11   6      325.71      337.05     43.33 o 
  -4  11   6    28478.21    28716.73    404.60 o 
  -3  11   6     2351.47     2146.42     67.07 o 
  -2  11   6     1336.52     1380.53     48.03 o 
  -1  11   6    11896.67    11958.23    149.39 o 
   0  11   6    26817.89    26161.11    324.33 o 
   1  11   6      263.89      324.18     28.75 o 
   2  11   6      503.04      499.28     34.60 o 
   3  11   6    13336.22    13446.29    185.06 o 
   4  11   6     5413.98     5427.82    115.42 o 
   5  11   6     4752.90     4753.15    125.18 o 
   6  11   6     1333.74     1273.44     74.36 o 
   7  11   6     3456.91     3335.49    132.69 o 
  -7  12   6      184.82      177.62     45.49 o 
  -6  12   6      556.15      551.18     56.24 o 
  -5  12   6    13723.90    13735.12    242.89 o 
  -4  12   6      305.25      272.62     39.52 o 
  -3  12   6       44.14       36.30     22.58 o 
  -2  12   6    12345.54    12157.38    237.88 o 
  -1  12   6     1328.06     1328.18     49.26 o 
   0  12   6     7035.27     7027.45    116.54 o 
   1  12   6     3006.70     2954.55     72.24 o 
   2  12   6     1915.27     1925.16     60.06 o 
   3  12   6      820.73      978.92     46.82 o 
   4  12   6    22246.23    21778.01    333.29 o 
   5  12   6     5983.00     6178.96    149.91 o 
   6  12   6     2858.88     2738.22    102.59 o 
   7  12   6     1452.82     1354.32    112.93 o 
  -7  13   6      224.18      169.03     46.90 o 
  -6  13   6    13406.83    13895.62    256.73 o 
  -5  13   6      877.41      869.67     68.51 o 
  -4  13   6    28109.51    28280.92    411.74 o 
  -3  13   6     1360.46     1353.37     69.18 o 
  -2  13   6     9704.82     9832.61    165.04 o 
  -1  13   6     4533.80     4735.32    117.78 o 
   0  13   6    17089.14    17146.71    222.54 o 
   1  13   6    14549.85    14590.04    199.63 o 
   2  13   6     4963.19     5009.09    100.89 o 
   3  13   6      182.29      217.70     30.21 o 
   4  13   6     7404.26     7276.59    162.36 o 
   5  13   6     1101.91     1085.18     81.41 o 
   6  13   6     1344.12     1434.47     83.45 o 
  -6  14   6      429.21      543.30     83.72 o 
  -5  14   6       84.74       64.11     34.47 o 
  -4  14   6       16.19        2.73     30.78 o 
  -3  14   6    20284.18    20183.96    316.97 o 
  -2  14   6     1641.15     1596.13     84.07 o 
  -1  14   6     4725.26     4690.10    121.17 o 
   0  14   6     3136.02     3195.82     96.95 o 
   1  14   6      495.96      592.83     40.19 o 
   2  14   6     2696.52     2707.76     82.98 o 
   3  14   6     9122.70     9135.74    166.21 o 
   4  14   6     4827.92     4664.30    129.59 o 
   5  14   6     2311.83     2252.62     95.39 o 
   6  14   6     3596.55     3664.99    128.66 o 
  -5  15   6      888.08      811.07     67.69 o 
  -4  15   6      136.26      177.81     43.30 o 
  -3  15   6     7449.05     7517.30    193.52 o 
  -2  15   6     6182.60     6467.88    200.54 o 
  -1  15   6      209.50      176.21     37.29 o 
   0  15   6      451.59      505.11     50.19 o 
   1  15   6    26311.15    26554.95    325.93 o 
   2  15   6     3624.15     3554.66     89.61 o 
   3  15   6     1100.89     1212.06     86.12 o 
   4  15   6      387.81      486.21     55.12 o 
   5  15   6     7247.86     7174.55    176.13 o 
  -5  16   6     5293.58     5458.86    162.36 o 
  -4  16   6     1799.32     1826.05    102.16 o 
  -3  16   6    25066.79    25277.17    443.21 o 
  -2  16   6     1001.41     1038.58     90.98 o 
  -1  16   6    10544.33    10608.00    236.31 o 
   0  16   6      107.86       86.13     34.93 o 
   1  16   6     5628.82     5911.37    146.17 o 
   2  16   6     1021.04      983.89     59.48 o 
   3  16   6     8911.33     8813.83    190.15 o 
   4  16   6     3398.22     3365.74    125.22 o 
  -4  17   6     7664.11     7977.86    214.67 o 
  -3  17   6     2901.01     3041.17    189.62 o 
  -2  17   6      269.90      260.54     54.41 o 
  -1  17   6      172.57      187.47     47.71 o 
   0  17   6    14308.65    14750.14    264.24 o 
   1  17   6     9258.60     9329.58    195.65 o 
   2  17   6      158.11      145.03     40.34 o 
   3  17   6      967.21      961.54     71.11 o 
   4  17   6     1478.93     1422.77     86.41 o 
  -2  18   6     3345.38     3259.98    134.05 o 
  -1  18   6     2185.06     2420.70    114.69 o 
   0  18   6     3364.55     3488.53    194.53 o 
   1  18   6      320.77      289.61     60.07 o 
   2  18   6      337.75      304.15     57.51 o 
  -9   0   7       88.85      101.73     48.90 o 
  -7   0   7    20601.33    20588.18    330.17 o 
  -5   0   7     4738.01     4813.79    105.90 o 
  -3   0   7    32106.58    30766.84    420.92 o 
  -1   0   7   160525.19   169623.72   2136.26 o 
   1   0   7    13048.71    13385.38    219.02 o 
   3   0   7    65495.22    60664.70   1352.99 o 
   5   0   7     2494.92     2576.80    101.91 o 
   7   0   7    16875.02    16823.53    341.51 o 
   9   0   7     3746.83     3602.39    196.47 o 
  -9   1   7    10312.12    10453.47    240.78 o 
  -8   1   7     1103.24     1068.26     55.27 o 
  -7   1   7     3526.59     3569.28     78.39 o 
  -6   1   7      686.46      664.67     31.15 o 
  -5   1   7    39295.58    38300.08    376.26 o 
  -4   1   7    14879.33    15092.53    164.14 o 
  -3   1   7     3775.68     3755.74     55.92 o 
  -2   1   7     1935.27     2050.97     39.68 o 
  -1   1   7    47175.59    48160.00    475.80 o 
   0   1   7    28687.48    30239.39    357.64 o 
   1   1   7     9156.97     9787.78    112.52 o 
   2   1   7    18352.49    17885.89    195.47 o 
   3   1   7     3383.10     3379.41     66.69 o 
   4   1   7     3131.58     3006.25     55.73 o 
   5   1   7      116.79      171.32     23.55 o 
   6   1   7     3722.76     3585.92     85.08 o 
   7   1   7    16914.27    17245.04    246.35 o 
   8   1   7      175.65      106.40     33.33 o 
   9   1   7       96.29       78.96     37.43 o 
  -9   2   7      992.58     1051.04     84.71 o 
  -8   2   7    20098.68    20339.00    258.89 o 
  -7   2   7     9766.34     9994.27    148.07 o 
  -6   2   7     3705.77     3726.62     75.63 o 
  -5   2   7     1983.30     2001.15     45.38 o 
  -4   2   7    11716.37    11204.22    137.64 o 
  -3   2   7     9898.64     9715.61    110.94 o 
  -2   2   7    22961.88    23217.87    246.01 o 
  -1   2   7    36992.98    36533.90    377.14 o 
   0   2   7     8282.21     8734.46     95.80 o 
   1   2   7      199.40      231.59     12.99 o 
   2   2   7     7501.21     7732.72     99.79 o 
   3   2   7    47146.12    46565.25    472.75 o 
   4   2   7    12270.48    11924.50    148.93 o 
   5   2   7      276.91      322.32     29.45 o 
   6   2   7      668.42      623.57     40.55 o 
   7   2   7     6733.34     6837.69    131.66 o 
   8   2   7     4740.25     4611.46    111.41 o 
   9   2   7     1976.43     1851.80    118.27 o 
  -9   3   7      344.51      335.34     54.63 o 
  -8   3   7     8364.02     8504.22    153.91 o 
  -7   3   7      184.10      236.18     28.97 o 
  -6   3   7     1807.38     1846.76     53.21 o 
  -5   3   7     6097.96     5912.97     94.13 o 
  -4   3   7    79426.42    78850.03    777.94 o 
  -3   3   7     2811.19     2885.48     46.62 o 
  -2   3   7     3530.81     3087.12     52.98 o 
  -1   3   7      690.56      630.68     22.13 o 
   0   3   7    88655.45    90179.57    814.98 o 
   1   3   7     2467.31     2515.18     41.42 o 
   2   3   7    51890.55    51698.51    480.30 o 
   3   3   7     1494.05     1539.54     40.10 o 
   4   3   7    16516.64    16035.41    190.64 o 
   5   3   7      673.24      662.54     33.24 o 
   6   3   7    31190.02    30620.34    413.67 o 
   7   3   7      872.89      928.97     50.93 o 
   8   3   7      193.09      138.14     38.36 o 
   9   3   7      690.14      667.24     88.27 o 
  -9   4   7      616.47      711.10     69.09 o 
  -8   4   7    24300.83    24762.46    393.36 o 
  -7   4   7       60.04       52.34     23.88 o 
  -6   4   7     1188.29     1104.62     43.39 o 
  -5   4   7     3315.14     3219.45     72.64 o 
  -4   4   7    10112.06     9872.43    117.17 o 
  -3   4   7     7337.74     6918.02     95.34 o 
  -2   4   7    18205.50    18354.01    203.22 o 
  -1   4   7     4059.61     3917.29     64.36 o 
   0   4   7     4431.26     4329.90     71.22 o 
   1   4   7    16946.79    16766.15    183.19 o 
   2   4   7    24446.83    25145.16    248.68 o 
   3   4   7      708.51      684.29     30.49 o 
   4   4   7    17879.52    17104.56    202.91 o 
   5   4   7     4944.09     4927.18     86.95 o 
   6   4   7      139.48      132.01     41.46 o 
   7   4   7      383.09      346.07     42.87 o 
   8   4   7     5455.51     5551.57    139.47 o 
   9   4   7      149.86      118.80     59.38 o 
  -9   5   7     6963.42     6909.27    183.65 o 
  -8   5   7     5863.89     6153.61    159.73 o 
  -7   5   7    12489.83    12637.47    207.03 o 
  -6   5   7      198.80      206.19     25.99 o 
  -5   5   7    13080.52    13065.63    168.66 o 
  -4   5   7    38615.75    37366.13    393.28 o 
  -3   5   7     8582.52     8794.98    118.46 o 
  -2   5   7     1874.68     2060.80     36.89 o 
  -1   5   7     5929.20     5917.82     75.58 o 
   0   5   7    42219.61    41431.93    391.64 o 
   1   5   7      873.53      845.38     25.55 o 
   2   5   7    12322.81    12175.49    135.74 o 
   3   5   7     5435.02     5389.15     75.04 o 
   4   5   7     3031.80     2949.86     61.75 o 
   5   5   7     6175.40     6170.05    113.86 o 
   6   5   7    22865.50    22376.48    356.22 o 
   7   5   7     4000.99     3935.15    109.99 o 
   8   5   7      953.67     1045.15     77.99 o 
   9   5   7     1862.28     2067.01    106.76 o 
  -9   6   7       22.65       19.74     40.90 o 
  -8   6   7     5392.21     5538.97    149.47 o 
  -7   6   7     9511.55     9675.37    164.39 o 
  -6   6   7     2524.50     2578.91    104.33 o 
  -5   6   7     9551.08     9461.40    134.68 o 
  -4   6   7       13.81       24.45     16.08 o 
  -3   6   7    40725.09    40457.88    420.23 o 
  -2   6   7     1887.74     1804.75     39.39 o 
  -1   6   7    92484.02    92800.12    847.20 o 
   0   6   7     5288.83     5307.31     73.30 o 
   1   6   7    37025.35    36311.96    350.95 o 
   2   6   7    18730.30    18736.35    197.45 o 
   3   6   7    55172.95    54197.12    513.19 o 
   4   6   7    10308.23     9844.40    135.24 o 
   5   6   7     2850.26     2822.53     74.32 o 
   6   6   7     1843.12     1743.01     70.05 o 
   7   6   7     8390.73     8426.74    209.46 o 
   8   6   7      328.59      232.13     56.63 o 
  -9   7   7     9549.79     9662.69    232.74 o 
  -8   7   7       50.56       -1.66     35.59 o 
  -7   7   7     3353.71     3438.48    102.17 o 
  -6   7   7     4959.75     5133.41    107.72 o 
  -5   7   7    26174.44    25299.80    322.05 o 
  -4   7   7     2680.03     2735.42     60.28 o 
  -3   7   7     1094.95     1189.38     38.04 o 
  -2   7   7    16082.07    15702.14    170.27 o 
  -1   7   7    18157.46    17811.98    189.60 o 
   0   7   7      485.52      551.62     24.07 o 
   1   7   7     3418.31     3603.47     58.80 o 
   2   7   7     5983.38     5974.66     96.14 o 
   3   7   7     2622.43     2501.31     60.00 o 
   4   7   7     4842.12     4853.02     98.50 o 
   5   7   7      118.05      141.60     26.71 o 
   6   7   7       14.78       28.17     26.96 o 
   7   7   7    11653.93    11670.33    297.88 o 
   8   7   7     5346.78     5303.65    163.34 o 
  -8   8   7     3512.34     3406.53    180.42 o 
  -7   8   7     9264.90     8780.76    189.82 o 
  -6   8   7     9359.91     9142.95    197.46 o 
  -5   8   7     1487.10     1663.49     58.91 o 
  -4   8   7     3808.35     3863.64     75.63 o 
  -3   8   7    10908.17    10783.85    144.25 o 
  -2   8   7     1043.89     1099.29     35.47 o 
  -1   8   7    45306.62    45013.48    434.18 o 
   0   8   7     3857.52     3774.92     63.06 o 
   1   8   7     1604.73     1553.49     38.74 o 
   2   8   7     5573.75     5594.38     92.72 o 
   3   8   7    43237.56    42725.59    453.72 o 
   4   8   7       25.63       41.59     22.37 o 
   5   8   7      167.81      148.20     27.79 o 
   6   8   7     4636.29     4744.56    108.69 o 
   7   8   7     6031.33     6025.11    168.33 o 
   8   8   7     1800.91     1902.45    103.81 o 
  -8   9   7     1967.27     2040.54     90.18 o 
  -7   9   7      679.20      717.57     59.37 o 
  -6   9   7     7602.82     7592.11    160.61 o 
  -5   9   7    10298.48    10187.61    186.64 o 
  -4   9   7    13061.96    12985.51    190.88 o 
  -3   9   7    17384.90    17046.36    208.58 o 
  -2   9   7    37941.19    37419.67    400.25 o 
  -1   9   7    10822.48    10371.11    221.29 o 
   0   9   7    33068.21    32602.65    328.80 o 
   1   9   7     1698.12     1640.00     41.06 o 
   2   9   7    29996.39    28544.37    321.15 o 
   3   9   7      401.01      437.89     31.17 o 
   4   9   7    14991.44    14902.57    216.93 o 
   5   9   7     1974.72     1951.18     67.99 o 
   6   9   7     6825.89     6948.11    161.27 o 
   7   9   7     4566.58     4242.17    141.10 o 
   8   9   7     4512.82     4736.54    160.11 o 
  -8  10   7    10680.66    10398.13    245.85 o 
  -7  10   7     2423.04     2408.46     94.75 o 
  -6  10   7     9418.88     9213.23    185.00 o 
  -5  10   7     2751.61     2649.61     88.88 o 
  -4  10   7    10427.02    10154.32    184.62 o 
  -3  10   7     3510.62     3516.17     76.61 o 
  -2  10   7     6393.90     6173.79    102.16 o 
  -1  10   7      339.58      393.23     34.97 o 
   0  10   7      383.96      434.71     30.00 o 
   1  10   7    33153.57    32680.47    362.07 o 
   2  10   7        3.93       21.31     17.61 o 
   3  10   7     2344.69     2408.95     66.25 o 
   4  10   7     4120.21     4297.14    100.01 o 
   5  10   7     7290.38     7378.61    142.14 o 
   6  10   7     1496.95     1542.93     77.69 o 
   7  10   7      103.87      105.23     45.34 o 
  -7  11   7    11337.56    11503.39    334.92 o 
  -6  11   7     1289.15     1135.66     69.33 o 
  -5  11   7       51.01       41.96     30.45 o 
  -4  11   7    19864.20    20399.25    311.24 o 
  -3  11   7    25068.45    24863.18    355.67 o 
  -2  11   7     3744.10     3723.91     78.15 o 
  -1  11   7      630.46      645.41     35.21 o 
   0  11   7    30593.57    30410.87    343.30 o 
   1  11   7     1878.22     2000.49     57.37 o 
   2  11   7    13462.71    13229.63    181.15 o 
   3  11   7      221.27      215.67     27.89 o 
   4  11   7     6970.74     6772.78    133.87 o 
   5  11   7     9761.91     9619.37    191.64 o 
   6  11   7     9767.19     9619.61    198.95 o 
   7  11   7      179.81       90.97     45.93 o 
  -7  12   7      501.56      492.58     83.05 o 
  -6  12   7       67.63       83.87     39.28 o 
  -5  12   7    12575.26    12606.41    230.80 o 
  -4  12   7     2182.77     2124.60     74.51 o 
  -3  12   7    16973.95    16521.40    265.35 o 
  -2  12   7     2965.99     3122.66     81.67 o 
  -1  12   7     9112.84     9267.21    139.37 o 
   0  12   7     4746.78     4743.93     92.60 o 
   1  12   7    55205.52    54906.27    581.92 o 
   2  12   7     2955.75     2975.72     74.88 o 
   3  12   7     7209.11     7430.38    127.44 o 
   4  12   7     4673.44     4637.73    141.87 o 
   5  12   7    19822.69    20073.93    322.64 o 
   6  12   7      337.21      325.60     51.01 o 
   7  12   7     1931.50     1959.76    122.30 o 
  -7  13   7     8138.50     8368.86    175.28 o 
  -6  13   7     3118.19     3156.99    110.86 o 
  -5  13   7     2431.18     2340.87     95.60 o 
  -4  13   7     4056.77     3979.24    115.31 o 
  -3  13   7     9758.12     9955.68    191.14 o 
  -2  13   7    12676.69    12602.41    218.29 o 
  -1  13   7     1181.41     1180.26     61.40 o 
   0  13   7     1467.50     1382.62     52.80 o 
   1  13   7      715.72      751.80     42.77 o 
   2  13   7      595.35      650.22     41.35 o 
   3  13   7      370.55      472.14     39.12 o 
   4  13   7     2020.35     2127.54     86.67 o 
   5  13   7     4872.53     4769.46    133.93 o 
   6  13   7      958.04      944.38     73.39 o 
  -6  14   7     8614.01     8722.66    196.97 o 
  -5  14   7     3268.20     3331.59    112.12 o 
  -4  14   7     1391.33     1344.03     89.31 o 
  -3  14   7    11120.03    11305.74    211.88 o 
  -2  14   7      518.98      451.39     56.02 o 
  -1  14   7    19231.65    18937.47    298.92 o 
   0  14   7     6673.27     6736.16    133.52 o 
   1  14   7    13031.49    13037.74    188.97 o 
   2  14   7    11144.69    11045.11    171.15 o 
   3  14   7     8700.57     8713.83    191.01 o 
   4  14   7     1993.41     2153.95     89.78 o 
   5  14   7     4845.78     4804.72    176.72 o 
   6  14   7     6011.39     6077.48    164.28 o 
  -5  15   7     1512.65     1454.64     84.06 o 
  -4  15   7      196.84      144.29     38.44 o 
  -3  15   7       61.59       43.89     40.34 o 
  -2  15   7    29860.46    29968.32    494.13 o 
  -1  15   7     1368.21     1452.87    101.01 o 
   0  15   7     7183.86     7182.61    158.52 o 
   1  15   7      236.69      218.26     32.75 o 
   2  15   7    20107.29    20478.57    270.07 o 
   3  15   7       58.48       83.14     34.58 o 
   4  15   7    13884.00    14069.09    259.24 o 
   5  15   7       26.13       42.58     39.59 o 
  -5  16   7      640.68      623.63     65.61 o 
  -4  16   7     3537.98     3456.50    135.46 o 
  -3  16   7      506.22      587.25     68.34 o 
  -2  16   7      894.98      884.18     76.53 o 
  -1  16   7      186.03      155.38     43.95 o 
   0  16   7     6179.43     6248.20    171.15 o 
   1  16   7     3242.40     3223.00    115.22 o 
   2  16   7     5622.13     5852.45    121.65 o 
   3  16   7     2167.23     2158.59    126.36 o 
   4  16   7      583.54      619.99     88.48 o 
  -4  17   7     1197.49     1216.48     93.09 o 
  -3  17   7     8064.80     8047.80    317.09 o 
  -2  17   7    16300.53    16707.14    333.49 o 
  -1  17   7     2187.57     2061.67    101.73 o 
   0  17   7     5900.81     5969.41    172.51 o 
   1  17   7       89.59      103.18     39.95 o 
   2  17   7    12052.51    12751.63    272.96 o 
   3  17   7       69.84       44.41     38.94 o 
  -2  18   7      152.92      153.26     53.35 o 
  -1  18   7     2599.09     2675.90    119.44 o 
   0  18   7      192.89      209.62     60.17 o 
   1  18   7    22963.58    24006.25    502.09 o 
   2  18   7      759.22      746.09     75.64 o 
  -8   0   8     9245.67     9283.41    228.94 o 
  -6   0   8    21598.49    21770.87    336.45 o 
  -4   0   8    56569.31    57015.90    757.96 o 
  -2   0   8    13006.30    13225.62    198.62 o 
   0   0   8   229740.28   231534.33   2938.86 o 
   2   0   8     7460.84     7988.88    131.49 o 
   4   0   8     8325.11     7985.74    178.07 o 
   6   0   8      385.49      303.80     62.46 o 
   8   0   8     3889.23     3950.10    159.27 o 
  -9   1   8     2078.78     2166.17     88.18 o 
  -8   1   8     8433.61     8599.56    154.40 o 
  -7   1   8     9797.12     9933.54    151.28 o 
  -6   1   8    11642.92    11676.71    146.34 o 
  -5   1   8     3491.11     3456.07     62.19 o 
  -4   1   8     3949.60     3947.71     62.73 o 
  -3   1   8    13813.47    13654.14    148.16 o 
  -2   1   8    26946.81    26802.01    281.28 o 
  -1   1   8     7866.35     7641.93     92.24 o 
   0   1   8    30417.46    31112.00    335.27 o 
   1   1   8     3916.84     3726.65     74.82 o 
   2   1   8    16937.70    17196.24    191.23 o 
   3   1   8     4811.24     4695.20    115.05 o 
   4   1   8    89783.19    90139.21    889.35 o 
   5   1   8      195.10      152.58     24.25 o 
   6   1   8     1276.86     1347.82     56.99 o 
   7   1   8      344.51      431.28     39.47 o 
   8   1   8    18074.27    17655.82    262.55 o 
   9   1   8      297.22      228.38     47.91 o 
  -9   2   8      406.98      453.75     52.59 o 
  -8   2   8     2160.56     2110.40     81.37 o 
  -7   2   8      640.45      641.98     38.70 o 
  -6   2   8     7455.50     7413.80    115.77 o 
  -5   2   8      179.51      181.47     18.46 o 
  -4   2   8    32551.02    32003.12    336.77 o 
  -3   2   8    36896.61    38275.28    366.52 o 
  -2   2   8      113.67      134.50     17.45 o 
  -1   2   8     1194.05     1249.89     38.53 o 
   0   2   8    56625.57    58391.00    535.48 o 
   1   2   8    61761.89    62802.39    575.92 o 
   2   2   8     3342.84     3632.03     52.67 o 
   3   2   8    11353.50    10911.90    157.84 o 
   4   2   8     7793.85     7832.21    110.17 o 
   5   2   8    14557.75    14019.24    216.62 o 
   6   2   8      309.26      330.06     34.18 o 
   7   2   8    14012.35    13988.96    234.70 o 
   8   2   8     1789.31     1852.50     90.26 o 
   9   2   8     2107.30     2160.47     93.65 o 
  -9   3   8     3164.47     3448.29    109.75 o 
  -8   3   8     1113.37     1099.54     77.67 o 
  -7   3   8    49833.36    50984.69    744.42 o 
  -6   3   8     1893.83     1894.75     54.68 o 
  -5   3   8    16233.45    15628.00    275.25 o 
  -4   3   8     1703.14     1628.71     39.72 o 
  -3   3   8    95353.57    95418.71   1280.34 o 
  -2   3   8      632.57      582.45     24.65 o 
  -1   3   8    21370.64    21109.93    227.23 o 
   0   3   8     1048.55     1092.07     30.40 o 
   1   3   8     3533.87     3614.30     81.97 o 
   2   3   8     1637.75     1648.07     33.55 o 
   3   3   8    44293.75    43800.38    484.56 o 
   4   3   8     5385.00     5387.26     87.36 o 
   5   3   8     1348.07     1420.52     52.33 o 
   6   3   8     1019.78      980.21     48.90 o 
   7   3   8     2564.92     2503.19     77.77 o 
   8   3   8      837.26      838.92     61.55 o 
   9   3   8     1967.74     2089.60     92.65 o 
  -9   4   8       15.59        9.99     37.72 o 
  -8   4   8     4343.34     4424.50    115.27 o 
  -7   4   8     1790.91     1887.12     87.23 o 
  -6   4   8     7481.38     7266.37    116.34 o 
  -5   4   8     1548.55     1494.31     45.70 o 
  -4   4   8     2094.08     2052.96     52.87 o 
  -3   4   8    41080.59    41261.44    423.47 o 
  -2   4   8    11369.53    11185.82    136.65 o 
  -1   4   8     2854.48     3211.51     59.36 o 
   0   4   8     2328.29     2427.27     41.89 o 
   1   4   8    90595.66    90909.46    826.98 o 
   2   4   8     4544.56     4502.75     64.13 o 
   3   4   8    12197.65    11897.35    149.35 o 
   4   4   8       15.81       24.48     18.60 o 
   5   4   8    26723.23    25899.98    353.47 o 
   6   4   8       75.95      105.34     26.84 o 
   7   4   8    19358.20    19173.18    300.87 o 
   8   4   8       52.36       85.05     37.34 o 
   9   4   8      836.50      841.64     79.41 o 
  -9   5   8      184.07      218.21     53.28 o 
  -8   5   8      453.75      516.84     46.32 o 
  -7   5   8    38302.75    37322.71    454.73 o 
  -6   5   8      266.04      237.98     31.24 o 
  -5   5   8      198.22      188.75     22.50 o 
  -4   5   8      794.48      839.06     37.31 o 
  -3   5   8    35153.28    34897.36    366.27 o 
  -2   5   8     2758.60     2538.19     52.44 o 
  -1   5   8    17104.73    17117.01    223.00 o 
   0   5   8     7903.86     7518.68     92.30 o 
   1   5   8     1003.93      951.10     27.80 o 
   2   5   8    17920.69    17677.74    187.36 o 
   3   5   8    15943.57    15951.56    190.42 o 
   4   5   8    20198.42    19681.71    231.44 o 
   5   5   8    14004.87    14004.45    182.04 o 
   6   5   8    11008.64    10833.15    194.63 o 
   7   5   8     3724.64     3473.20    104.36 o 
   8   5   8     8154.88     7851.44    182.48 o 
  -9   6   8      195.42      290.72     62.03 o 
  -8   6   8     8987.37     8926.77    183.20 o 
  -7   6   8      539.19      546.46     43.86 o 
  -6   6   8    22983.94    23155.74    302.51 o 
  -5   6   8      926.52      956.28     45.34 o 
  -4   6   8    39064.86    38273.83    406.25 o 
  -3   6   8     8888.31     8678.36    159.32 o 
  -2   6   8    14244.79    13761.53    164.35 o 
  -1   6   8    11901.20    12101.65    136.46 o 
   0   6   8    64248.20    63667.58    592.33 o 
   1   6   8    33690.26    33931.05    331.45 o 
   2   6   8     3605.16     3551.48     58.30 o 
   3   6   8     1417.63     1523.65     47.43 o 
   4   6   8    12499.06    12019.45    193.74 o 
   5   6   8      601.33      681.16     41.68 o 
   6   6   8      843.85      902.75     56.35 o 
   7   6   8     1578.62     1578.46     97.55 o 
   8   6   8      625.11      717.77     71.41 o 
  -8   7   8     4477.30     4479.08    125.74 o 
  -7   7   8       76.62       65.47     32.79 o 
  -6   7   8     4563.67     4571.50    101.55 o 
  -5   7   8    11527.57    11055.45    171.08 o 
  -4   7   8      120.75      151.55     36.06 o 
  -3   7   8       36.74       52.58     15.46 o 
  -2   7   8    12776.92    12321.27    140.56 o 
  -1   7   8     5882.70     5804.20     81.10 o 
   0   7   8    17503.69    17677.70    189.78 o 
   1   7   8     7609.43     7424.06    111.98 o 
   2   7   8    11669.52    11286.36    137.58 o 
   3   7   8      506.27      494.09     29.73 o 
   4   7   8    54381.57    54197.34    780.53 o 
   5   7   8     5873.63     6082.85    118.73 o 
   6   7   8     4412.51     4587.47    123.24 o 
   7   7   8     2148.31     1892.94     81.43 o 
   8   7   8    13842.93    13570.84    287.93 o 
  -8   8   8     1619.75     1621.51     81.86 o 
  -7   8   8       26.95       57.83     33.06 o 
  -6   8   8     4960.55     5012.15    141.57 o 
  -5   8   8     2486.98     2220.79     83.93 o 
  -4   8   8    33448.66    32108.80    404.29 o 
  -3   8   8      120.81      147.31     24.43 o 
  -2   8   8      618.00      714.41     31.50 o 
  -1   8   8    21291.83    20946.51    222.27 o 
   0   8   8    38136.00    38439.64    377.41 o 
   1   8   8     2017.22     1868.89     43.32 o 
   2   8   8       36.11       20.48     16.31 o 
   3   8   8    21726.80    21025.52    248.66 o 
   4   8   8     7439.29     7731.60    136.06 o 
   5   8   8     5963.64     6025.32    121.16 o 
   6   8   8      327.14      342.32     43.35 o 
   7   8   8     3119.53     3106.86    119.88 o 
   8   8   8     2507.21     2545.02    117.38 o 
  -8   9   8     3468.37     3667.50    118.85 o 
  -7   9   8    15630.33    15381.68    265.41 o 
  -6   9   8     6877.38     6568.52    148.04 o 
  -5   9   8    20913.00    20805.59    313.77 o 
  -4   9   8     9276.73     9176.02    137.59 o 
  -3   9   8     9501.60     9489.78    151.39 o 
  -2   9   8     5959.40     5973.18     97.06 o 
  -1   9   8    23464.88    23637.11    250.06 o 
   0   9   8     1751.43     1802.86     44.75 o 
   1   9   8    18007.48    18520.63    223.84 o 
   2   9   8     1925.99     1937.71     54.00 o 
   3   9   8     4503.54     4447.49     85.71 o 
   4   9   8    19669.06    19762.31    270.88 o 
   5   9   8     2135.71     1987.34     76.81 o 
   6   9   8     1739.34     1752.99    124.95 o 
   7   9   8       42.02       30.72     41.07 o 
   8   9   8     3914.08     4189.43    152.77 o 
  -8  10   8     1348.98     1444.71     83.37 o 
  -7  10   8      177.43      209.49     42.75 o 
  -6  10   8     2355.21     2273.91     87.50 o 
  -5  10   8      602.16      664.59     69.86 o 
  -4  10   8      464.33      511.98     51.32 o 
  -3  10   8    12830.42    12411.47    186.34 o 
  -2  10   8    23514.67    23174.62    270.61 o 
  -1  10   8     5591.48     5621.68    107.98 o 
   0  10   8     5246.13     5218.91     89.74 o 
   1  10   8    19822.57    19448.86    236.87 o 
   2  10   8    11737.38    11624.99    162.37 o 
   3  10   8    10064.03    10230.82    150.61 o 
   4  10   8        2.45       -6.79     21.78 o 
   5  10   8    12870.45    12870.10    218.67 o 
   6  10   8      201.99      168.18     53.17 o 
   7  10   8    12058.38    12276.65    270.52 o 
  -7  11   8    12991.31    13076.75    247.49 o 
  -6  11   8     5444.75     5411.24    139.99 o 
  -5  11   8     2744.52     2646.13     92.60 o 
  -4  11   8     4152.97     4219.86    112.88 o 
  -3  11   8    13854.89    13984.98    231.48 o 
  -2  11   8      455.34      492.31     37.38 o 
  -1  11   8     5567.55     5576.23     99.75 o 
   0  11   8     1961.53     2088.14     60.43 o 
   1  11   8     3619.09     3926.25     82.17 o 
   2  11   8    19801.80    19566.18    244.69 o 
   3  11   8    10479.13    10380.38    155.47 o 
   4  11   8      968.55      859.29     53.70 o 
   5  11   8        5.09       26.84     28.11 o 
   6  11   8    18686.84    19561.68    347.39 o 
   7  11   8      765.31      739.87     77.69 o 
  -7  12   8      128.62      148.98     44.72 o 
  -6  12   8    15363.83    15264.42    271.13 o 
  -5  12   8      433.06      391.90     48.98 o 
  -4  12   8    10114.38    10594.42    200.84 o 
  -3  12   8     2735.06     2788.16     91.00 o 
  -2  12   8    38110.95    37668.17    502.12 o 
  -1  12   8     5747.87     5501.78    125.18 o 
   0  12   8      694.83      715.83     39.34 o 
   1  12   8    10486.54    10580.02    157.56 o 
   2  12   8    15332.83    15316.12    206.93 o 
   3  12   8       23.96       41.00     25.47 o 
   4  12   8      349.06      367.98     41.04 o 
   5  12   8     1959.47     2055.83     88.26 o 
   6  12   8       31.98       43.24     38.36 o 
   7  12   8     2800.45     2812.44    127.56 o 
  -6  13   8      359.32      176.29     44.63 o 
  -5  13   8    12252.17    12807.46    267.76 o 
  -4  13   8     3151.89     2925.49    100.10 o 
  -3  13   8     1017.42      907.47     81.37 o 
  -2  13   8     4894.32     5053.94    123.26 o 
  -1  13   8     1260.14     1248.97     63.19 o 
   0  13   8     6794.51     6900.54    132.72 o 
   1  13   8     1364.42     1298.06     52.35 o 
   2  13   8    18205.87    18193.73    239.69 o 
   3  13   8     6067.26     6202.79    130.77 o 
   4  13   8     8676.40     8685.26    183.06 o 
   5  13   8     5017.03     5117.13    140.54 o 
   6  13   8    13780.75    14104.25    267.08 o 
  -6  14   8     8358.36     8706.35    198.87 o 
  -5  14   8     1273.05     1249.78     77.61 o 
  -4  14   8     8725.37     8831.86    187.47 o 
  -3  14   8     1887.67     1994.89     83.41 o 
  -2  14   8     4858.55     4909.29    146.12 o 
  -1  14   8    15647.40    15945.68    301.32 o 
   0  14   8     4379.60     4477.05    106.55 o 
   1  14   8      174.54      187.21     36.48 o 
   2  14   8     2116.88     2158.65     90.43 o 
   3  14   8    16875.61    16997.37    257.46 o 
   4  14   8      798.17      738.84     63.02 o 
   5  14   8     2184.77     2120.31     94.95 o 
  -5  15   8    21193.11    21599.88    356.48 o 
  -4  15   8       23.95        0.35     33.78 o 
  -3  15   8     3187.65     3150.94    163.83 o 
  -2  15   8      909.24      870.10     74.07 o 
  -1  15   8    13583.56    13459.51    369.08 o 
   0  15   8     1355.10     1329.63     81.56 o 
   1  15   8    13038.62    13285.54    215.34 o 
   2  15   8       36.04       79.86     28.65 o 
   3  15   8      280.52      247.14     43.85 o 
   4  15   8     2519.05     2410.94     99.05 o 
   5  15   8     5520.50     5712.59    157.55 o 
  -4  16   8      230.08      267.26     55.66 o 
  -3  16   8      143.91      106.04     47.22 o 
  -2  16   8     3109.08     3177.86    125.72 o 
  -1  16   8    18666.10    18891.48    353.93 o 
   0  16   8      944.31      911.11     74.81 o 
   1  16   8      928.99      901.55     82.53 o 
   2  16   8     2659.06     2645.03     81.80 o 
   3  16   8    17806.85    17986.01    307.42 o 
   4  16   8      111.89      140.25     44.44 o 
  -3  17   8     3361.33     3194.96    132.45 o 
  -2  17   8      751.06      799.77     77.08 o 
  -1  17   8     5256.86     4937.89    157.90 o 
   0  17   8     1098.82     1109.58    105.34 o 
   1  17   8     5549.28     5776.22    168.47 o 
   2  17   8     6343.79     6168.79    176.59 o 
   3  17   8      682.96      669.19     70.96 o 
  -2  18   8    18279.06    18917.09    370.59 o 
  -1  18   8     1800.33     1813.23    127.57 o 
   0  18   8       84.38       96.85     47.63 o 
   1  18   8      178.72      218.28     54.36 o 
  -9   0   9     6535.29     6785.37    260.56 o 
  -7   0   9    25537.23    25980.66    467.61 o 
  -5   0   9      163.03      182.23     27.98 o 
  -3   0   9    52469.53    51928.29   1020.96 o 
  -1   0   9    25270.13    25643.77    352.92 o 
   1   0   9       47.55       77.58     17.39 o 
   3   0   9     4755.97     4773.81    156.88 o 
   5   0   9    28063.79    26887.43    472.34 o 
   7   0   9      354.35      360.02     53.29 o 
   9   0   9    19617.90    19869.32    606.00 o 
  -9   1   9    12219.54    12961.77    263.14 o 
  -8   1   9      552.79      541.27     50.20 o 
  -7   1   9      867.06      910.67     43.69 o 
  -6   1   9     4520.16     4499.10     85.18 o 
  -5   1   9    26762.01    26628.30    275.77 o 
  -4   1   9      410.81      415.70     22.05 o 
  -3   1   9    25944.46    25760.47    257.77 o 
  -2   1   9       41.05       33.04     12.95 o 
  -1   1   9    14866.48    14893.48    164.11 o 
   0   1   9     3628.25     3925.76     54.60 o 
   1   1   9   136314.28   136746.16   1226.74 o 
   2   1   9     2435.33     2243.50     40.48 o 
   3   1   9      648.56      603.21     26.34 o 
   4   1   9       33.06       32.21     18.30 o 
   5   1   9    32644.69    32064.34    414.63 o 
   6   1   9     5017.02     5066.74    106.69 o 
   7   1   9     2551.70     2540.01     79.15 o 
   8   1   9     1362.59     1383.00     66.88 o 
   9   1   9     1042.32     1035.74     82.17 o 
  -9   2   9     1320.32     1397.51     85.49 o 
  -8   2   9      700.86      757.54     55.20 o 
  -7   2   9     6150.00     6544.44    167.75 o 
  -6   2   9    20819.14    20318.62    244.24 o 
  -5   2   9     1228.45     1204.52     37.29 o 
  -4   2   9     7490.35     7617.91     99.04 o 
  -3   2   9    35162.22    35797.01    346.72 o 
  -2   2   9    61846.68    61651.71    644.45 o 
  -1   2   9      970.42      864.95     27.68 o 
   0   2   9    16018.35    15708.68    197.14 o 
   1   2   9      351.88      357.50     16.87 o 
   2   2   9    26702.96    26781.67    263.74 o 
   3   2   9      824.88      821.23     31.48 o 
   4   2   9    37877.77    36956.72    429.55 o 
   5   2   9     8696.17     8289.30    143.17 o 
   6   2   9     1763.49     1636.92     70.09 o 
   7   2   9      102.99       57.51     26.68 o 
   8   2   9     6878.08     7067.22    181.01 o 
   9   2   9     8044.04     8187.08    185.77 o 
  -9   3   9     3038.86     2836.31    101.00 o 
  -8   3   9     2350.95     2441.80     85.61 o 
  -7   3   9      779.51      666.55     45.08 o 
  -6   3   9    21644.86    21029.36    301.19 o 
  -5   3   9      316.69      334.48     25.79 o 
  -4   3   9     5138.58     5287.88     76.38 o 
  -3   3   9       95.65      173.82     26.12 o 
  -2   3   9     1130.65     1243.11     35.48 o 
  -1   3   9     8029.65     8024.82    104.65 o 
   0   3   9     9528.71     9579.27    108.86 o 
   1   3   9     6225.09     6113.60     78.24 o 
   2   3   9    31938.95    32234.21    313.54 o 
   3   3   9     3401.39     3493.70     65.23 o 
   4   3   9      922.76      992.80     50.72 o 
   5   3   9     4498.43     4280.47     91.89 o 
   6   3   9    19067.69    18977.70    261.21 o 
   7   3   9       25.71       47.74     30.11 o 
   8   3   9     5793.82     6264.86    183.70 o 
   9   3   9       62.61        9.64     38.30 o 
  -9   4   9     2293.22     2339.90     94.36 o 
  -8   4   9     1081.05     1060.34     58.12 o 
  -7   4   9     1117.45     1078.82     64.22 o 
  -6   4   9    36537.75    35401.64    425.50 o 
  -5   4   9     3435.10     3386.38     78.79 o 
  -4   4   9     2566.12     2527.17     54.55 o 
  -3   4   9      215.80      300.43     15.88 o 
  -2   4   9   107957.11   107671.16   1134.93 o 
  -1   4   9        5.59       18.43     11.81 o 
   0   4   9    13703.25    13630.48    147.11 o 
   1   4   9     3219.75     3508.13     54.91 o 
   2   4   9    42135.53    41521.95    375.61 o 
   3   4   9     1978.26     1977.12     58.24 o 
   4   4   9    32955.98    32183.92    350.60 o 
   5   4   9      752.52      743.16     41.16 o 
   6   4   9     1506.95     1479.71     65.98 o 
   7   4   9     3232.86     3521.68    106.30 o 
   8   4   9    13941.22    13303.34    244.29 o 
  -9   5   9     3536.11     3900.50    120.92 o 
  -8   5   9       36.23       76.14     31.93 o 
  -7   5   9     6195.85     5900.16    122.28 o 
  -6   5   9    13944.23    13692.73    202.68 o 
  -5   5   9    13781.96    13513.42    194.49 o 
  -4   5   9     1988.65     1962.86     58.88 o 
  -3   5   9    11392.31    11287.11    141.97 o 
  -2   5   9     3254.28     3396.25     61.54 o 
  -1   5   9    24507.40    24273.21    243.53 o 
   0   5   9    11286.22    11324.30    128.65 o 
   1   5   9    37450.96    36926.37    388.96 o 
   2   5   9    21076.68    21099.37    218.88 o 
   3   5   9     8929.08     8833.01    125.73 o 
   4   5   9     3406.27     3491.08     71.58 o 
   5   5   9    14384.53    14148.46    228.19 o 
   6   5   9     9390.44     9276.92    207.50 o 
   7   5   9     4145.68     3960.26    185.32 o 
   8   5   9     2832.46     3007.31    106.61 o 
  -9   6   9     6948.37     6961.73    166.81 o 
  -8   6   9       53.80       76.45     34.42 o 
  -7   6   9    11304.19    11546.30    188.66 o 
  -6   6   9     8247.03     8136.78    144.01 o 
  -5   6   9     1659.86     1644.19     57.47 o 
  -4   6   9     8574.13     8140.55    133.71 o 
  -3   6   9     9061.34     9049.24    139.79 o 
  -2   6   9    16500.75    16363.98    175.82 o 
  -1   6   9     1567.60     1643.94     37.28 o 
   0   6   9     2357.59     2517.43     65.97 o 
   1   6   9      174.77      145.51     17.19 o 
   2   6   9      754.16      709.29     27.39 o 
   3   6   9     4192.66     4031.02     73.75 o 
   4   6   9     3956.95     4010.42     88.60 o 
   5   6   9    11388.34    11342.10    176.72 o 
   6   6   9      456.84      388.69     50.41 o 
   7   6   9     2811.53     2715.57     95.63 o 
   8   6   9     5154.77     5067.56    201.81 o 
  -8   7   9     5858.35     5695.45    144.25 o 
  -7   7   9      760.17      746.98     59.65 o 
  -6   7   9      204.85      172.37     39.64 o 
  -5   7   9    23113.36    22850.56    297.45 o 
  -4   7   9     6463.03     6460.80    136.37 o 
  -3   7   9    33547.02    33484.45    396.17 o 
  -2   7   9     3055.32     3017.92     52.06 o 
  -1   7   9    10232.88     9838.33    119.92 o 
   0   7   9    11196.53    10972.71    130.90 o 
   1   7   9    76601.08    75722.91    704.44 o 
   2   7   9      938.88      960.22     36.95 o 
   3   7   9     8221.11     8258.01    159.22 o 
   4   7   9    25003.51    25033.18    295.92 o 
   5   7   9    27049.01    26394.43    339.78 o 
   6   7   9       15.69       19.41     28.45 o 
   7   7   9     1415.64     1370.91     74.57 o 
   8   7   9      699.65      783.17     76.31 o 
  -8   8   9     2849.41     2971.66    106.61 o 
  -7   8   9    10242.98    10312.01    201.33 o 
  -6   8   9     1836.29     1842.08     75.71 o 
  -5   8   9      258.68      232.64     31.55 o 
  -4   8   9    30640.41    30223.77    371.39 o 
  -3   8   9    24298.20    23019.70    292.08 o 
  -2   8   9    16639.65    16748.84    223.50 o 
  -1   8   9     6142.56     5975.71     86.32 o 
   0   8   9    49332.84    50052.85    481.02 o 
   1   8   9      763.41      777.61     31.25 o 
   2   8   9    18705.54    18794.75    225.71 o 
   3   8   9     1174.48     1181.25     49.75 o 
   4   8   9     1919.19     1869.32     64.15 o 
   5   8   9    11336.19    11335.43    183.56 o 
   6   8   9     4697.40     4861.63    125.91 o 
   7   8   9      343.08      396.21     57.07 o 
   8   8   9       29.55        9.48     44.93 o 
  -8   9   9     7906.37     8013.31    249.66 o 
  -7   9   9     1008.71     1060.61     74.88 o 
  -6   9   9     5766.95     5676.40    137.48 o 
  -5   9   9     2013.40     2035.32     77.68 o 
  -4   9   9     8478.34     8241.64    162.23 o 
  -3   9   9     2846.36     2827.70     74.09 o 
  -2   9   9     3362.94     3403.54     79.52 o 
  -1   9   9       70.13       83.60     16.86 o 
   0   9   9      847.18      912.30     34.05 o 
   1   9   9    24990.64    24554.80    282.84 o 
   2   9   9     3447.64     3470.52     73.48 o 
   3   9   9     4045.63     3882.90     98.01 o 
   4   9   9    10796.42    11091.64    179.29 o 
   5   9   9     4623.04     4473.64    106.68 o 
   6   9   9     7060.56     7012.97    158.37 o 
   7   9   9       68.96       72.97     44.80 o 
  -8  10   9     3252.11     3431.06    119.89 o 
  -7  10   9      311.03      317.00     51.26 o 
  -6  10   9    12254.95    12289.17    227.18 o 
  -5  10   9     6608.86     6605.54    152.68 o 
  -4  10   9    10800.69    10741.57    195.02 o 
  -3  10   9    16362.46    16279.35    230.11 o 
  -2  10   9    33196.73    32686.79    434.54 o 
  -1  10   9     4754.29     4650.98     78.20 o 
   0  10   9    36337.93    35355.98    389.34 o 
   1  10   9     1007.95     1021.85     42.32 o 
   2  10   9    20362.45    20258.29    250.82 o 
   3  10   9      696.35      713.74     56.76 o 
   4  10   9    14152.83    14125.76    216.24 o 
   5  10   9     1178.86     1127.55     59.44 o 
   6  10   9     5078.39     5252.25    157.07 o 
   7  10   9     6218.90     6566.38    187.17 o 
  -7  11   9     9533.29     9444.48    214.43 o 
  -6  11   9     6309.66     6211.04    152.70 o 
  -5  11   9     5039.05     4993.14    129.76 o 
  -4  11   9     1511.66     1452.76     72.82 o 
  -3  11   9     9643.11     9704.84    162.41 o 
  -2  11   9      927.16      957.06     55.74 o 
  -1  11   9    26257.91    26245.68    358.85 o 
   0  11   9     2187.26     2091.74     75.76 o 
   1  11   9      168.21      148.33     24.70 o 
   2  11   9     8616.94     8426.63    134.28 o 
   3  11   9    27098.94    26907.94    350.28 o 
   4  11   9       93.19       81.84     29.15 o 
   5  11   9      160.37      192.22     34.01 o 
   6  11   9     5488.90     5621.14    183.78 o 
   7  11   9     3075.22     3029.70    157.75 o 
  -7  12   9     3229.19     3318.69    117.97 o 
  -6  12   9     5698.55     5651.63    148.62 o 
  -5  12   9    14488.02    14551.76    257.10 o 
  -4  12   9      462.62      427.99     47.89 o 
  -3  12   9      183.95      158.33     31.07 o 
  -2  12   9    15478.66    15401.89    224.71 o 
  -1  12   9      953.46     1039.75     58.47 o 
   0  12   9      480.57      520.79     35.72 o 
   1  12   9     2667.07     2649.37     82.36 o 
   2  12   9     1252.48     1284.20     51.67 o 
   3  12   9     4144.79     4045.57    101.17 o 
   4  12   9     3818.07     3882.67    103.24 o 
   5  12   9     1438.55     1455.86     78.84 o 
   6  12   9      402.11      271.35     61.43 o 
  -6  13   9      463.42      446.45     57.81 o 
  -5  13   9    11107.02    11366.86    222.91 o 
  -4  13   9      585.09      570.76     63.21 o 
  -3  13   9    15166.68    15496.07    261.26 o 
  -2  13   9     1476.77     1302.39     66.84 o 
  -1  13   9    26562.06    26465.39    382.65 o 
   0  13   9     7635.12     7449.91    190.19 o 
   1  13   9    11829.51    11655.48    173.28 o 
   2  13   9     4035.27     4010.54     91.78 o 
   3  13   9    24402.03    23658.95    325.96 o 
   4  13   9     7611.82     7704.24    154.46 o 
   5  13   9     5422.38     5457.54    158.95 o 
   6  13   9      140.01       95.95     50.34 o 
  -6  14   9       74.88       93.76     44.08 o 
  -5  14   9     3104.39     3340.00    114.73 o 
  -4  14   9    22945.10    23512.29    485.41 o 
  -3  14   9      227.72      259.58     42.07 o 
  -2  14   9       94.46       83.91     39.18 o 
  -1  14   9       22.06       27.51     34.17 o 
   0  14   9    23631.71    23987.92    358.79 o 
   1  14   9      245.19      202.85     31.09 o 
   2  14   9     3397.18     3394.80    101.01 o 
   3  14   9      319.45      349.73     50.98 o 
   4  14   9      532.94      523.56     63.65 o 
   5  14   9     1935.21     1990.15     94.28 o 
  -5  15   9     1625.61     1665.80     90.18 o 
  -4  15   9     3457.77     3439.19    116.46 o 
  -3  15   9     2114.42     2126.54    104.85 o 
  -2  15   9     4826.08     4934.32    152.72 o 
  -1  15   9     1356.00     1303.93     83.09 o 
   0  15   9     6181.84     6260.67    285.72 o 
   1  15   9     7159.47     7090.87    160.15 o 
   2  15   9     1163.51     1191.04     57.64 o 
   3  15   9      247.35      212.35     42.87 o 
   4  15   9    13625.71    13839.65    259.85 o 
   5  15   9     2103.92     2106.11     99.34 o 
  -4  16   9    22884.66    23706.70    435.65 o 
  -3  16   9     2376.00     2480.73    145.76 o 
  -2  16   9     6099.72     6117.75    177.62 o 
  -1  16   9     1033.22     1124.87     82.22 o 
   0  16   9    26971.89    27033.11    458.92 o 
   1  16   9       19.59      -26.78     35.42 o 
   2  16   9     9829.09    10273.96    187.90 o 
   3  16   9      171.65      214.21     45.28 o 
   4  16   9     2751.55     2755.60    125.77 o 
  -3  17   9     2387.91     2200.99    113.46 o 
  -2  17   9     1441.63     1378.89    119.56 o 
  -1  17   9    10090.45     9958.04    237.47 o 
   0  17   9     1064.67     1073.14     82.22 o 
   1  17   9      123.11      112.75     45.44 o 
   2  17   9       41.43       -8.24     58.92 o 
   3  17   9     9935.94    10232.27    217.06 o 
  -1  18   9     3527.72     3530.45    148.75 o 
   0  18   9     2406.48     2606.87    118.77 o 
   1  18   9     1189.86     1277.96    101.95 o 
  -8   0  10     2413.27     2382.20    140.12 o 
  -6   0  10     6665.01     6604.98    142.12 o 
  -4   0  10    49705.80    50183.98    678.56 o 
  -2   0  10    13891.68    13580.92    208.63 o 
   0   0  10    37313.73    37944.79    508.89 o 
   2   0  10    77855.84    76895.30   1493.52 o 
   4   0  10      692.77      682.47     53.50 o 
   6   0  10    48950.19    47208.68    784.57 o 
   8   0  10     2187.02     2163.70    143.97 o 
  -9   1  10      181.16      230.18     56.90 o 
  -8   1  10    19959.43    20306.73    351.27 o 
  -7   1  10       66.55       84.40     30.08 o 
  -6   1  10    30154.60    30211.97    339.05 o 
  -5   1  10      802.49      756.26     32.05 o 
  -4   1  10     7738.75     7755.76    101.97 o 
  -3   1  10     1883.38     1845.59     39.30 o 
  -2   1  10    68665.16    69149.45    637.62 o 
  -1   1  10    18284.59    18478.82    188.33 o 
   0   1  10     2694.56     2963.44     47.05 o 
   1   1  10      292.37      286.67     15.33 o 
   2   1  10    25416.96    25461.40    269.03 o 
   3   1  10    11780.93    11705.64    147.27 o 
   4   1  10      326.98      342.44     29.47 o 
   5   1  10     5075.31     4924.62    110.48 o 
   6   1  10     1030.37      943.97     50.40 o 
   7   1  10     2201.77     2153.77     83.59 o 
   8   1  10      425.82      400.85     44.43 o 
  -9   2  10    14536.65    14575.91    287.95 o 
  -8   2  10     2788.17     2783.81    106.50 o 
  -7   2  10     4017.98     4126.47    101.68 o 
  -6   2  10     2966.42     2870.92    118.42 o 
  -5   2  10    37780.32    37082.03    397.29 o 
  -4   2  10    13415.89    13370.95    166.99 o 
  -3   2  10    17562.74    17487.60    186.03 o 
  -2   2  10     2379.29     2450.12     50.31 o 
  -1   2  10    20111.59    20480.47    206.74 o 
   0   2  10     7941.24     8092.81    138.49 o 
   1   2  10    21799.71    22255.61    227.75 o 
   2   2  10    36266.47    35683.00    344.14 o 
   3   2  10      240.18      285.34     24.22 o 
   4   2  10      110.43      128.18     22.92 o 
   5   2  10     3427.85     3351.84     81.64 o 
   6   2  10    17346.98    17255.62    244.96 o 
   7   2  10     5360.50     5059.20    131.49 o 
   8   2  10      140.93      190.78     41.60 o 
  -9   3  10     1699.86     1793.14    123.90 o 
  -8   3  10      910.37     1015.11     67.36 o 
  -7   3  10      519.53      586.29     43.53 o 
  -6   3  10      128.34      111.83     25.49 o 
  -5   3  10    11113.37    11201.65    167.46 o 
  -4   3  10     1053.09     1029.64     40.08 o 
  -3   3  10      111.84      156.08     18.47 o 
  -2   3  10    11994.42    12048.29    148.58 o 
  -1   3  10    40649.91    40202.55    412.81 o 
   0   3  10     7710.26     7893.25     95.32 o 
   1   3  10     4093.53     3956.69     59.47 o 
   2   3  10     2424.89     2571.18     62.79 o 
   3   3  10    73602.41    73756.48    737.51 o 
   4   3  10     1492.01     1507.59     51.34 o 
   5   3  10    26304.03    25177.95    319.95 o 
   6   3  10        8.60       18.36     23.80 o 
   7   3  10     7063.96     6655.40    192.57 o 
   8   3  10      707.82      815.14     63.15 o 
  -9   4  10    19371.43    20336.58    366.65 o 
  -8   4  10      295.41      339.52     42.67 o 
  -7   4  10     4081.78     4342.61    102.48 o 
  -6   4  10     1096.16     1088.90     61.65 o 
  -5   4  10    65907.82    63725.22    708.05 o 
  -4   4  10      511.16      525.40     34.12 o 
  -3   4  10     4365.83     4311.59     73.94 o 
  -2   4  10     1640.87     1577.23     41.13 o 
  -1   4  10    19111.78    18515.25    209.81 o 
   0   4  10     4276.73     4165.27     61.70 o 
   1   4  10    22840.68    22630.90    230.16 o 
   2   4  10     3513.83     3427.08     59.99 o 
   3   4  10      924.77      906.10     35.36 o 
   4   4  10     5150.28     4824.05     87.44 o 
   5   4  10     7039.67     7188.18    128.47 o 
   6   4  10     1257.36     1125.39     61.25 o 
   7   4  10     7864.34     7327.33    160.51 o 
   8   4  10     2101.87     1961.14     88.26 o 
  -9   5  10     1317.21     1437.45     89.51 o 
  -8   5  10    11703.72    11710.79    198.80 o 
  -7   5  10      321.28      324.14     38.72 o 
  -6   5  10    17373.90    17416.22    248.78 o 
  -5   5  10     9322.90     8965.03    147.48 o 
  -4   5  10    19253.81    19095.77    249.70 o 
  -3   5  10     2271.74     2291.65     60.71 o 
  -2   5  10    26461.16    26300.48    291.01 o 
  -1   5  10    49304.57    48740.93    497.80 o 
   0   5  10     6722.52     6605.27     87.23 o 
   1   5  10     1282.40     1403.34     38.95 o 
   2   5  10     6462.19     6489.64     88.02 o 
   3   5  10    23730.98    23657.11    333.76 o 
   4   5  10       15.53       -1.15     15.78 o 
   5   5  10     8760.49     8377.04    160.59 o 
   6   5  10      574.30      553.08     49.28 o 
   7   5  10     1514.99     1461.54     84.31 o 
   8   5  10      383.43      437.11     55.12 o 
  -8   6  10      183.05      189.38     41.84 o 
  -7   6  10     3015.66     2972.68    103.24 o 
  -6   6  10      150.15      121.31     27.81 o 
  -5   6  10    13774.82    13508.72    218.09 o 
  -4   6  10    15112.03    15491.77    214.58 o 
  -3   6  10      679.63      665.83     36.97 o 
  -2   6  10    15974.85    15702.89    256.72 o 
  -1   6  10     1229.33     1365.26     34.24 o 
   0   6  10    18931.94    18644.84    198.79 o 
   1   6  10     5632.23     5786.14     82.29 o 
   2   6  10    39788.40    39560.44    387.07 o 
   3   6  10     3414.06     3320.59     67.99 o 
   4   6  10    12204.82    12053.94    180.83 o 
   5   6  10     7958.44     7733.23    155.07 o 
   6   6  10    24320.62    23774.50    355.51 o 
   7   6  10     5553.58     5655.00    141.68 o 
   8   6  10     4610.25     4802.48    137.74 o 
  -8   7  10    18079.08    18110.31    302.29 o 
  -7   7  10      197.03      244.36     40.71 o 
  -6   7  10    18962.41    19034.20    267.40 o 
  -5   7  10      387.18      426.53     37.08 o 
  -4   7  10     6807.05     6827.25    122.91 o 
  -3   7  10     9860.30     9335.21    163.27 o 
  -2   7  10    50309.50    49225.69    510.10 o 
  -1   7  10     3024.04     3095.17     66.90 o 
   0   7  10      145.64      153.33     16.97 o 
   1   7  10    16644.42    16627.51    232.52 o 
   2   7  10    15360.65    15145.01    172.32 o 
   3   7  10      133.04      181.06     26.58 o 
   4   7  10      139.37      184.80     26.32 o 
   5   7  10     2815.46     2791.95     88.40 o 
   6   7  10      596.81      617.30     52.70 o 
   7   7  10     3197.68     3167.41    106.85 o 
   8   7  10       46.88       87.58     54.13 o 
  -8   8  10     2980.21     2909.76    106.89 o 
  -7   8  10    14146.66    14136.49    250.20 o 
  -6   8  10     2394.51     2347.98     76.85 o 
  -5   8  10     6745.35     6777.17    129.58 o 
  -4   8  10    22149.36    21659.08    285.67 o 
  -3   8  10    24154.33    24084.58    305.73 o 
  -2   8  10     2934.18     2905.24     72.24 o 
  -1   8  10     7816.11     7938.03    122.94 o 
   0   8  10     6277.18     6347.35     91.66 o 
   1   8  10     1416.98     1508.56     41.22 o 
   2   8  10    26020.81    25954.81    295.92 o 
   3   8  10    12653.68    12661.70    190.08 o 
   4   8  10      128.62      182.12     29.80 o 
   5   8  10      714.76      708.31     48.09 o 
   6   8  10    18478.71    18591.04    334.01 o 
   7   8  10      100.73       78.54     37.04 o 
   8   8  10      442.81      447.55     67.90 o 
  -8   9  10     2149.34     2129.34     95.55 o 
  -7   9  10        8.00       56.77     34.64 o 
  -6   9  10     2303.64     2276.33     88.01 o 
  -5   9  10      802.63      835.73     49.92 o 
  -4   9  10     1031.98      974.31     50.16 o 
  -3   9  10     6554.23     6312.40    145.13 o 
  -2   9  10    15853.37    15836.32    219.88 o 
  -1   9  10    10378.28    10471.33    144.61 o 
   0   9  10     7220.65     7132.36    101.61 o 
   1   9  10    29531.38    29484.68    378.91 o 
   2   9  10     7525.63     7524.80    124.27 o 
   3   9  10    21548.02    21002.93    282.29 o 
   4   9  10      364.91      422.36     39.13 o 
   5   9  10    17900.03    18178.25    264.17 o 
   6   9  10       31.56       43.72     37.28 o 
   7   9  10    10867.37    10696.27    247.27 o 
  -7  10  10    10886.69    10838.85    217.88 o 
  -6  10  10     6357.14     6025.26    159.34 o 
  -5  10  10    19562.10    18401.99    294.51 o 
  -4  10  10     1652.67     1613.23     62.51 o 
  -3  10  10    12293.63    12377.64    190.21 o 
  -2  10  10     3845.07     3892.78     89.89 o 
  -1  10  10    10442.61    10504.72    163.01 o 
   0  10  10     2259.42     2242.72     53.28 o 
   1  10  10    10673.50    10834.42    154.48 o 
   2  10  10      807.83      832.00     40.90 o 
   3  10  10      521.24      527.80     41.66 o 
   4  10  10    13908.34    13953.85    234.06 o 
   5  10  10      357.01      309.23     40.94 o 
   6  10  10     2092.56     2095.17     88.17 o 
   7  10  10      623.91      637.25     74.29 o 
  -7  11  10      519.03      479.28     69.64 o 
  -6  11  10     6195.81     6150.47    153.33 o 
  -5  11  10     3686.46     3628.56    110.98 o 
  -4  11  10    19367.09    19537.46    306.13 o 
  -3  11  10      573.01      636.17     44.76 o 
  -2  11  10      296.72      327.29     35.85 o 
  -1  11  10    15027.22    15216.41    217.59 o 
   0  11  10    27707.00    27547.16    347.94 o 
   1  11  10     2570.46     2710.02     69.01 o 
   2  11  10      456.75      456.46     35.14 o 
   3  11  10    19091.10    18861.17    268.56 o 
   4  11  10     1169.76     1167.02     60.11 o 
   5  11  10     7697.29     7750.79    143.97 o 
   6  11  10       43.60       26.86     40.00 o 
   7  11  10     2854.68     3191.34    157.34 o 
  -7  12  10       95.20       30.36     40.45 o 
  -6  12  10     3208.96     3367.23    115.71 o 
  -5  12  10    10909.83    10819.00    212.28 o 
  -4  12  10      670.57      617.68     54.81 o 
  -3  12  10      168.80      195.26     38.01 o 
  -2  12  10     9653.54     9761.38    185.93 o 
  -1  12  10      613.62      580.16     51.78 o 
   0  12  10    13602.42    13505.29    289.57 o 
   1  12  10      976.17     1058.96     47.96 o 
   2  12  10     7109.50     7382.87    127.34 o 
   3  12  10     3028.57     2942.49     87.19 o 
   4  12  10    27799.82    27864.11    373.92 o 
   5  12  10     6565.19     6943.35    165.91 o 
   6  12  10     4869.34     5332.41    167.03 o 
  -6  13  10     9251.19     9548.05    207.85 o 
  -5  13  10     1497.95     1484.25     86.89 o 
  -4  13  10    20080.25    20099.62    305.62 o 
  -3  13  10     4150.74     4169.49    117.13 o 
  -2  13  10     5889.83     6161.89    164.59 o 
  -1  13  10     7657.95     7576.12    160.53 o 
   0  13  10    14727.82    14495.53    245.51 o 
   1  13  10    12736.60    12612.99    200.32 o 
   2  13  10     2396.52     2352.12     70.63 o 
   3  13  10        3.33       -3.79     27.97 o 
   4  13  10     1239.05     1413.68     94.53 o 
   5  13  10      784.58      770.41     65.80 o 
   6  13  10      262.08      218.76     54.86 o 
  -5  14  10       88.21       85.33     40.01 o 
  -4  14  10      873.51      997.87     69.53 o 
  -3  14  10    16628.18    16791.08    325.69 o 
  -2  14  10     3739.30     3777.60    129.47 o 
  -1  14  10     3267.45     3367.32    119.89 o 
   0  14  10     5454.16     5470.70    134.92 o 
   1  14  10      216.45      185.85     37.73 o 
   2  14  10     9555.46     9418.16    156.22 o 
   3  14  10     7373.32     7610.54    153.87 o 
   4  14  10     9290.60     9523.00    202.05 o 
   5  14  10     4442.44     4353.00    135.51 o 
  -5  15  10       22.60       -1.89     39.07 o 
  -4  15  10      257.97      231.76     55.84 o 
  -3  15  10    16451.59    16020.28    447.39 o 
  -2  15  10     4077.03     4007.05    138.43 o 
  -1  15  10      112.21      103.25     43.09 o 
   0  15  10      927.26     1026.04     83.28 o 
   1  15  10    30818.78    31000.88    499.05 o 
   2  15  10     4103.34     4272.76    123.71 o 
   3  15  10     3392.86     3465.73    103.63 o 
   4  15  10        2.86      -15.45     34.87 o 
  -4  16  10      769.79      863.34     81.95 o 
  -3  16  10    14285.77    14215.23    306.16 o 
  -2  16  10      935.31      907.66     83.56 o 
  -1  16  10     7879.21     8139.70    207.10 o 
   0  16  10      712.96      837.11     74.76 o 
   1  16  10      684.72      659.03     67.80 o 
   2  16  10       45.68       89.55     43.92 o 
   3  16  10     5286.69     5529.06    168.87 o 
  -3  17  10     4331.89     4316.66    156.68 o 
  -2  17  10       73.16       43.82     49.80 o 
  -1  17  10      660.44      647.63     81.66 o 
   0  17  10     9063.21     9048.80    223.20 o 
   1  17  10    13723.70    13673.35    289.34 o 
   2  17  10       37.11       83.99     57.22 o 
  -9   0  11      107.38       59.76     60.18 o 
  -7   0  11    31146.46    31512.58    686.44 o 
  -5   0  11    14424.33    14531.97    312.06 o 
  -3   0  11    24884.72    25125.00    325.71 o 
  -1   0  11   153327.00   155283.78   1970.49 o 
   1   0  11     8321.13     8748.23    147.90 o 
   3   0  11    85756.23    83590.17   1546.63 o 
   5   0  11      684.03      728.21     87.42 o 
   7   0  11     5716.05     5733.66    178.04 o 
  -9   1  11     5234.02     5526.28    162.23 o 
  -8   1  11     2517.73     2613.77    113.02 o 
  -7   1  11       96.41       38.79     33.72 o 
  -6   1  11     1285.62     1292.66     52.38 o 
  -5   1  11    21885.53    21472.31    251.59 o 
  -4   1  11    22034.01    22040.87    248.33 o 
  -3   1  11     5844.78     5905.94     81.70 o 
  -2   1  11    17148.46    17807.44    187.03 o 
  -1   1  11    15221.77    15665.77    197.93 o 
   0   1  11    18944.77    18926.33    194.59 o 
   1   1  11    12800.27    12788.24    140.99 o 
   2   1  11     7927.68     8122.14     99.96 o 
   3   1  11    15632.30    15262.41    287.19 o 
   4   1  11     1947.60     1885.11     58.12 o 
   5   1  11     1108.66     1063.25     67.18 o 
   6   1  11     3283.07     3179.69     93.80 o 
   7   1  11    24552.62    24174.97    360.34 o 
   8   1  11       79.03       56.81     32.08 o 
  -9   2  11      302.62      306.20     56.88 o 
  -8   2  11    11394.88    11715.47    242.30 o 
  -7   2  11    11196.05    10986.94    178.66 o 
  -6   2  11     2445.88     2477.65     70.76 o 
  -5   2  11     6026.75     6072.49    111.27 o 
  -4   2  11     3817.40     3678.20     74.24 o 
  -3   2  11    20179.36    20505.78    228.76 o 
  -2   2  11      613.81      711.19     29.40 o 
  -1   2  11    52393.68    52525.32    550.09 o 
   0   2  11    20415.47    20798.36    211.82 o 
   1   2  11      177.93      218.24     16.83 o 
   2   2  11      356.12      366.53     19.84 o 
   3   2  11    32712.67    32313.92    373.45 o 
   4   2  11    24976.01    24208.15    304.32 o 
   5   2  11       32.57       31.08     21.53 o 
   6   2  11     3561.30     3696.92    100.37 o 
   7   2  11     1939.84     1980.45     73.58 o 
   8   2  11     7064.89     7050.86    209.56 o 
  -9   3  11       81.74       85.09     46.82 o 
  -8   3  11    12601.39    12972.34    492.59 o 
  -7   3  11      350.54      372.21     38.67 o 
  -6   3  11     5483.09     5316.52    109.47 o 
  -5   3  11     6991.97     6885.37    122.49 o 
  -4   3  11    88147.71    87553.79    943.09 o 
  -3   3  11     5482.04     5330.86     86.53 o 
  -2   3  11    19131.01    19262.28    220.49 o 
  -1   3  11     1526.84     1495.53     40.11 o 
   0   3  11    66251.58    65487.46    607.09 o 
   1   3  11      190.51      211.03     16.84 o 
   2   3  11    21560.86    21065.33    218.49 o 
   3   3  11     1346.15     1425.62     43.71 o 
   4   3  11    10057.47     9933.34    154.24 o 
   5   3  11      385.90      388.56     34.73 o 
   6   3  11    19303.51    18611.52    261.98 o 
   7   3  11     2222.41     2134.51     84.53 o 
   8   3  11       96.15       96.51     39.12 o 
  -9   4  11      632.85      745.50     79.48 o 
  -8   4  11    15751.70    15941.34    244.84 o 
  -7   4  11     1000.68      891.43     52.04 o 
  -6   4  11     1212.93     1227.37     54.49 o 
  -5   4  11     6942.97     6760.96    122.38 o 
  -4   4  11     3407.99     3119.23     74.60 o 
  -3   4  11     6960.44     6937.02    103.93 o 
  -2   4  11     3311.96     3219.58     62.64 o 
  -1   4  11     5382.09     5328.99     83.39 o 
   0   4  11    29281.51    29951.49    330.66 o 
   1   4  11    12304.54    12414.28    141.38 o 
   2   4  11     1290.05     1382.23     35.18 o 
   3   4  11     3172.54     3296.52     67.07 o 
   4   4  11    30706.13    30303.29    368.18 o 
   5   4  11     3744.34     3569.08     94.34 o 
   6   4  11     3424.04     3475.60    102.49 o 
   7   4  11      314.83      258.28     44.10 o 
   8   4  11     8117.69     7648.12    175.89 o 
  -8   5  11     5893.65     6030.71    133.55 o 
  -7   5  11     3431.82     3450.07     93.58 o 
  -6   5  11      203.91      195.71     40.14 o 
  -5   5  11     6905.41     6751.02    208.76 o 
  -4   5  11    50886.52    50762.33    576.33 o 
  -3   5  11      191.69      175.21     24.38 o 
  -2   5  11      238.89      270.31     22.27 o 
  -1   5  11       74.77       90.11     21.05 o 
   0   5  11    48808.08    49356.21    501.33 o 
   1   5  11     5719.50     5662.45     85.09 o 
   2   5  11     9584.43     9474.66    117.99 o 
   3   5  11    12552.60    12357.05    161.60 o 
   4   5  11     1213.40     1231.26     45.73 o 
   5   5  11     5849.25     5862.48    130.52 o 
   6   5  11    12635.62    12488.48    221.89 o 
   7   5  11     7919.55     7712.66    190.83 o 
   8   5  11      989.07     1098.33     82.87 o 
  -8   6  11     5577.97     5566.84    224.50 o 
  -7   6  11    15307.57    15665.77    238.14 o 
  -6   6  11      734.10      730.38     46.71 o 
  -5   6  11    17015.96    17065.44    239.43 o 
  -4   6  11      347.76      334.52     32.82 o 
  -3   6  11    43308.21    42700.47    501.32 o 
  -2   6  11     3891.87     3968.96     73.19 o 
  -1   6  11    76824.51    76403.68    763.61 o 
   0   6  11    15269.50    15283.97    170.51 o 
   1   6  11    18218.93    17993.34    195.94 o 
   2   6  11     5915.77     5898.05     94.74 o 
   3   6  11    30377.22    30163.31    407.90 o 
   4   6  11     7772.12     7716.34    145.12 o 
   5   6  11     4089.34     4113.79    108.71 o 
   6   6  11     1111.24     1102.93    109.06 o 
   7   6  11     3657.43     3637.23    139.55 o 
   8   6  11      348.88      184.26     46.51 o 
  -8   7  11      196.12      241.98     45.97 o 
  -7   7  11      743.69      776.54     52.64 o 
  -6   7  11     8633.02     8874.65    161.09 o 
  -5   7  11    17204.72    16595.86    237.28 o 
  -4   7  11      902.70      972.24     55.55 o 
  -3   7  11     2485.43     2589.87     82.35 o 
  -2   7  11    15159.00    14726.08    203.28 o 
  -1   7  11     2950.50     3064.02     63.82 o 
   0   7  11       49.54       80.97     15.45 o 
   1   7  11     7770.86     7772.98    105.06 o 
   2   7  11     2350.48     2330.65     60.79 o 
   3   7  11    15396.45    15039.92    213.29 o 
   4   7  11     9659.85     9519.25    158.58 o 
   5   7  11     3495.70     3498.55    136.66 o 
   6   7  11      247.91      296.79     43.81 o 
   7   7  11    19062.47    19205.20    317.69 o 
   8   7  11     2753.52     2503.80    118.81 o 
  -8   8  11      110.97       85.64     39.72 o 
  -7   8  11    10869.41    10837.57    211.94 o 
  -6   8  11     2348.19     2301.32     77.42 o 
  -5   8  11     3840.62     3804.55     94.37 o 
  -4   8  11       45.77       52.95     27.44 o 
  -3   8  11    12150.96    11589.92    183.18 o 
  -2   8  11     1143.39     1219.55     48.88 o 
  -1   8  11    43764.55    42981.49    574.75 o 
   0   8  11     1141.29     1174.02     37.43 o 
   1   8  11      141.43      199.78     20.50 o 
   2   8  11     7153.23     7347.37    115.04 o 
   3   8  11    31980.44    31289.99    387.30 o 
   4   8  11      128.54      145.55     28.24 o 
   5   8  11      206.53      217.38     37.46 o 
   6   8  11     7133.54     7014.67    159.51 o 
   7   8  11     2242.80     2236.19     93.56 o 
  -8   9  11     4115.31     4194.25    130.43 o 
  -7   9  11     1605.57     1513.72     80.64 o 
  -6   9  11    15053.72    14833.38    256.55 o 
  -5   9  11     8216.46     8352.14    153.12 o 
  -4   9  11    18298.45    18046.76    253.80 o 
  -3   9  11     8292.98     8416.47    148.43 o 
  -2   9  11    31892.08    31521.93    569.06 o 
  -1   9  11     8218.52     8125.77    122.66 o 
   0   9  11    25471.69    25462.17    291.39 o 
   1   9  11      616.44      629.93     34.97 o 
   2   9  11    21167.36    21079.85    254.73 o 
   3   9  11      176.99      209.37     31.55 o 
   4   9  11    11360.90    11218.27    184.90 o 
   5   9  11      431.49      396.04     48.19 o 
   6   9  11     2599.05     2507.36     94.50 o 
   7   9  11     5830.97     5690.22    172.91 o 
  -7  10  11      881.02     1010.06     72.19 o 
  -6  10  11     2185.99     2205.37     90.52 o 
  -5  10  11     3221.42     3123.48    139.91 o 
  -4  10  11     1896.76     1774.82     73.30 o 
  -3  10  11     5349.05     5396.72    129.56 o 
  -2  10  11       63.67       68.39     23.56 o 
  -1  10  11        9.68       34.57     21.79 o 
   0  10  11     2974.40     3023.44     68.41 o 
   1  10  11    20559.61    20617.69    285.20 o 
   2  10  11     2442.26     2432.41     64.77 o 
   3  10  11     5084.61     5043.47    110.98 o 
   4  10  11     9324.68     9511.45    168.86 o 
   5  10  11     5688.25     5882.43    138.72 o 
   6  10  11     4513.40     4553.08    137.65 o 
   7  10  11      161.62       94.76     47.48 o 
  -7  11  11     7573.29     7518.24    179.71 o 
  -6  11  11     2794.16     2697.39    101.04 o 
  -5  11  11      278.21      311.30     44.98 o 
  -4  11  11    17684.60    17317.78    281.77 o 
  -3  11  11     4916.94     4908.27    109.68 o 
  -2  11  11     5045.97     5092.80    109.28 o 
  -1  11  11     9111.11     9229.00    154.30 o 
   0  11  11    20864.71    20704.54    349.12 o 
   1  11  11      146.54      142.02     24.75 o 
   2  11  11     8657.69     8761.21    139.99 o 
   3  11  11     1132.79     1131.20     56.96 o 
   4  11  11     1583.32     1697.31     70.29 o 
   5  11  11    11636.63    11838.83    205.11 o 
   6  11  11     5508.56     5949.27    278.35 o 
  -6  12  11      310.00      313.97     52.29 o 
  -5  12  11    18341.12    18683.31    310.40 o 
  -4  12  11       83.58       90.22     44.60 o 
  -3  12  11    25305.17    25164.26    371.70 o 
  -2  12  11     1829.57     1763.99     67.07 o 
  -1  12  11     9340.24     9031.24    195.43 o 
   0  12  11     4665.33     4665.53    118.02 o 
   1  12  11    22176.80    22801.40    326.59 o 
   2  12  11     4100.25     4158.47    101.69 o 
   3  12  11     2820.29     2755.51    124.68 o 
   4  12  11     5197.53     5170.52    147.26 o 
   5  12  11    13396.07    13322.37    226.01 o 
   6  12  11        6.50       36.22     62.25 o 
  -6  13  11     5962.70     6112.44    162.24 o 
  -5  13  11      838.02      909.51    121.69 o 
  -4  13  11     3300.81     3278.65    109.12 o 
  -3  13  11     3191.77     3059.47    100.25 o 
  -2  13  11    10249.78    10278.17    226.49 o 
  -1  13  11     2607.09     2478.75    100.70 o 
   0  13  11     1271.08     1217.82     66.06 o 
   1  13  11     1981.27     2041.96     71.56 o 
   2  13  11      592.44      589.93     65.45 o 
   3  13  11     4306.49     4266.02    109.74 o 
   4  13  11     1416.56     1375.38     69.69 o 
   5  13  11     7857.58     8024.85    185.08 o 
  -5  14  11     6291.49     6549.87    166.19 o 
  -4  14  11      133.56       96.90     48.07 o 
  -3  14  11    10731.89    10499.31    239.81 o 
  -2  14  11     1352.38     1276.35     84.06 o 
  -1  14  11     8404.31     8524.43    203.56 o 
   0  14  11     2479.93     2577.57    168.79 o 
   1  14  11     6794.34     6870.02    155.42 o 
   2  14  11    17330.41    17347.50    360.97 o 
   3  14  11     3564.42     3673.88    140.13 o 
   4  14  11      293.10      291.96     46.51 o 
   5  14  11     1730.97     1704.00     91.57 o 
  -4  15  11      848.60      815.47     78.43 o 
  -3  15  11      402.81      399.12     62.13 o 
  -2  15  11    35769.68    36162.61    581.20 o 
  -1  15  11      195.29      237.89     49.82 o 
   0  15  11     5988.23     5998.65    168.31 o 
   1  15  11      527.84      501.81     86.17 o 
   2  15  11     7307.49     7396.86    169.40 o 
   3  15  11      644.03      604.68     59.62 o 
   4  15  11     9130.52     8944.02    199.42 o 
  -3  16  11      359.43      379.73     74.45 o 
  -2  16  11     1155.04     1173.33     88.03 o 
  -1  16  11       45.83      101.58     45.41 o 
   0  16  11      496.27      417.10     59.86 o 
   1  16  11     2905.36     2957.69    119.39 o 
   2  16  11     9579.20     9948.03    244.13 o 
   3  16  11      429.62      361.04     62.61 o 
  -2  17  11    13500.90    14279.69    307.52 o 
  -1  17  11     3735.75     3880.79    143.81 o 
   0  17  11     3950.42     3770.84    139.78 o 
   1  17  11       11.48      -27.62     40.27 o 
   2  17  11     4490.08     4279.82    177.99 o 
  -8   0  12     5963.79     5636.28    221.84 o 
  -6   0  12     4424.55     4386.02    173.54 o 
  -4   0  12    48616.03    48026.90    728.26 o 
  -2   0  12     1237.10     1297.91     53.44 o 
   0   0  12    78667.59    78343.56   1344.28 o 
   2   0  12     3632.39     3634.30     83.96 o 
   4   0  12      292.88      327.75    106.47 o 
   6   0  12      252.86      201.38     46.10 o 
   8   0  12    10626.30    10670.31    336.43 o 
  -9   1  12      790.67      774.39     73.78 o 
  -8   1  12     1120.02     1206.46     79.76 o 
  -7   1  12     7922.68     7857.35    222.66 o 
  -6   1  12    19443.42    19339.74    288.93 o 
  -5   1  12     1456.35     1442.86     52.01 o 
  -4   1  12      657.74      720.68     33.85 o 
  -3   1  12     2560.17     2520.97     52.82 o 
  -2   1  12    15382.78    15303.78    166.35 o 
  -1   1  12     3271.75     3287.36     60.42 o 
   0   1  12    43425.80    43157.12    411.05 o 
   1   1  12     1984.97     2001.22     41.48 o 
   2   1  12    11653.80    11655.15    134.88 o 
   3   1  12     2547.80     2669.61     65.45 o 
   4   1  12    59601.98    57589.93   1127.30 o 
   5   1  12     2950.97     3047.20     80.80 o 
   6   1  12     1588.17     1468.78     61.92 o 
   7   1  12        9.05        6.52     28.43 o 
   8   1  12    12966.86    12669.20    239.98 o 
  -9   2  12      285.96      306.67     57.48 o 
  -8   2  12     1122.53     1114.22     77.20 o 
  -7   2  12      121.13      123.50     37.60 o 
  -6   2  12     2797.29     2807.38     90.15 o 
  -5   2  12     3293.78     3285.13     83.75 o 
  -4   2  12    20102.87    20298.57    257.97 o 
  -3   2  12    40992.03    40760.40    428.81 o 
  -2   2  12     1024.69     1049.45     35.80 o 
  -1   2  12     6832.38     6738.52     86.59 o 
   0   2  12    23389.45    24173.21    259.85 o 
   1   2  12    52013.88    51219.47    483.94 o 
   2   2  12     1935.60     2020.58     48.27 o 
   3   2  12     8329.57     8276.40    131.59 o 
   4   2  12      732.96      729.66     40.44 o 
   5   2  12    17598.18    17350.04    242.95 o 
   6   2  12       22.68       23.96     25.86 o 
   7   2  12    10005.57     9913.60    177.01 o 
   8   2  12     2546.95     2781.48    168.09 o 
  -8   3  12      806.10      869.93     71.15 o 
  -7   3  12    33571.42    33867.03    465.42 o 
  -6   3  12     2801.34     2810.32     78.11 o 
  -5   3  12     5174.73     5262.61    105.32 o 
  -4   3  12     1881.58     1895.02     59.81 o 
  -3   3  12    40768.32    40484.44    427.80 o 
  -2   3  12     1113.27     1156.02     39.70 o 
  -1   3  12     7529.07     7520.37    106.79 o 
   0   3  12      365.38      375.26     19.66 o 
   1   3  12      442.26      461.40     34.39 o 
   2   3  12     1997.08     2015.48     43.36 o 
   3   3  12     9858.93     9455.51    132.11 o 
   4   3  12     6710.89     6307.23    115.94 o 
   5   3  12    10651.34    10538.68    185.22 o 
   6   3  12      957.19     1024.87     54.30 o 
   7   3  12      104.45      143.87     36.93 o 
   8   3  12     1217.48     1107.02     73.83 o 
  -8   4  12     1879.43     1938.42     94.35 o 
  -7   4  12     1292.35     1219.08     72.04 o 
  -6   4  12     2089.99     2334.23     73.28 o 
  -5   4  12      657.99      686.62     41.97 o 
  -4   4  12     2268.78     2316.30     65.78 o 
  -3   4  12    49937.59    48922.59    508.95 o 
  -2   4  12     5201.35     5182.07     85.66 o 
  -1   4  12      609.48      549.91     27.59 o 
   0   4  12      162.84      191.73     16.85 o 
   1   4  12    67043.48    67073.44    667.69 o 
   2   4  12      408.19      437.14     23.25 o 
   3   4  12     7906.80     7797.89    116.91 o 
   4   4  12        8.07       36.15     19.42 o 
   5   4  12    18157.12    17599.13    246.40 o 
   6   4  12      160.51      199.72     38.58 o 
   7   4  12    17261.12    16792.64    283.71 o 
   8   4  12      578.06      515.78     58.39 o 
  -8   5  12       15.88       22.18     36.17 o 
  -7   5  12    18707.38    18699.92    270.73 o 
  -6   5  12     3525.70     3377.39     89.07 o 
  -5   5  12     1577.78     1547.20     58.36 o 
  -4   5  12     4728.86     4587.51     96.52 o 
  -3   5  12    16759.89    15837.84    215.46 o 
  -2   5  12    12799.07    12444.00    160.74 o 
  -1   5  12     2553.67     2454.45     55.55 o 
   0   5  12    27143.45    26892.28    273.84 o 
   1   5  12       85.19      167.44     21.30 o 
   2   5  12    15773.25    15712.44    176.42 o 
   3   5  12    15785.70    15372.18    181.22 o 
   4   5  12    20112.16    20013.62    265.34 o 
   5   5  12     6747.45     6706.80    143.83 o 
   6   5  12     8554.27     8258.39    171.27 o 
   7   5  12     1551.37     1650.32     80.94 o 
   8   5  12     4157.41     4302.17    152.10 o 
  -8   6  12     8477.23     8679.29    190.51 o 
  -7   6  12      219.77      203.97     35.73 o 
  -6   6  12    14166.89    14098.96    216.58 o 
  -5   6  12       78.90       81.03     25.65 o 
  -4   6  12    24721.79    23796.36    306.46 o 
  -3   6  12    14774.42    14802.57    207.96 o 
  -2   6  12     5580.12     5670.27     93.47 o 
  -1   6  12    12130.86    12107.02    199.97 o 
   0   6  12    21003.71    21304.11    241.71 o 
   1   6  12    11441.81    11043.07    146.97 o 
   2   6  12      164.10      173.23     18.96 o 
   3   6  12     1435.09     1447.56     47.38 o 
   4   6  12       50.70      101.31     25.62 o 
   5   6  12      301.26      279.07     51.35 o 
   6   6  12      594.07      597.51     54.68 o 
   7   6  12     2112.83     1973.44     88.33 o 
   8   6  12     3634.79     3710.72    123.96 o 
  -8   7  12      665.25      693.59     70.18 o 
  -7   7  12      536.62      614.23     50.15 o 
  -6   7  12    10674.63    10424.69    178.40 o 
  -5   7  12    12448.71    12317.27    194.17 o 
  -4   7  12      274.09      292.25     32.39 o 
  -3   7  12     1086.02     1021.34     46.95 o 
  -2   7  12    22795.85    22523.32    286.39 o 
  -1   7  12     1213.27     1277.15     42.66 o 
   0   7  12    36623.07    36088.24    388.94 o 
   1   7  12     3114.30     3040.80     59.54 o 
   2   7  12    12644.43    12628.54    152.82 o 
   3   7  12    11234.46    11139.84    173.69 o 
   4   7  12    42945.39    43086.93    513.85 o 
   5   7  12      331.98      403.41     44.56 o 
   6   7  12     2103.17     2089.59     85.76 o 
   7   7  12     3318.06     3116.80    176.28 o 
  -8   8  12     1544.33     1644.02     99.89 o 
  -7   8  12      391.11      374.59     52.04 o 
  -6   8  12     2836.38     2755.35    103.49 o 
  -5   8  12     5281.83     5557.17    118.84 o 
  -4   8  12    22366.56    22068.38    295.07 o 
  -3   8  12     2252.83     2156.25     71.98 o 
  -2   8  12      439.84      475.85     38.24 o 
  -1   8  12    33224.72    32655.78    360.18 o 
   0   8  12    30713.05    30413.52    338.32 o 
   1   8  12    11575.72    11716.29    145.82 o 
   2   8  12      736.90      729.84     37.07 o 
   3   8  12    25025.19    24649.07    320.45 o 
   4   8  12      364.87      336.40     38.01 o 
   5   8  12     6169.29     6284.24    145.18 o 
   6   8  12       16.96       24.17     32.53 o 
   7   8  12     1416.95     1377.04     80.35 o 
  -7   9  12     7689.47     7686.91    175.75 o 
  -6   9  12     7144.12     7086.43    161.59 o 
  -5   9  12    15450.72    15063.78    229.73 o 
  -4   9  12     2009.72     2047.77     86.76 o 
  -3   9  12    16262.06    15882.33    228.78 o 
  -2   9  12     4519.12     4579.90     98.96 o 
  -1   9  12     8861.58     8816.63    144.99 o 
   0   9  12     2871.74     2686.58     64.07 o 
   1   9  12     1745.42     1759.18     53.94 o 
   2   9  12      313.69      377.44     35.38 o 
   3   9  12      463.75      453.86     39.75 o 
   4   9  12    13431.46    13091.38    227.06 o 
   5   9  12      477.30      566.79     52.95 o 
   6   9  12     2308.42     2392.89     95.06 o 
   7   9  12     2015.29     2042.83    107.15 o 
  -7  10  12      455.71      473.54     57.79 o 
  -6  10  12     1562.02     1634.82     80.93 o 
  -5  10  12     3671.50     3366.05    105.68 o 
  -4  10  12     1294.39     1255.58     59.53 o 
  -3  10  12    12456.86    12373.78    214.81 o 
  -2  10  12    14153.42    13953.90    224.52 o 
  -1  10  12    16622.24    16395.37    264.55 o 
   0  10  12     5995.34     6372.25    130.51 o 
   1  10  12    29286.25    29308.37    464.91 o 
   2  10  12     9288.64     9254.08    158.14 o 
   3  10  12    10640.75    10578.79    177.85 o 
   4  10  12      949.00      856.65     66.79 o 
   5  10  12    11707.44    12042.54    270.19 o 
   6  10  12      865.92      893.76     67.64 o 
  -7  11  12    10763.30    10580.86    223.03 o 
  -6  11  12     1490.73     1481.24     81.45 o 
  -5  11  12     2057.08     2333.08     92.32 o 
  -4  11  12    11447.19    11185.03    322.28 o 
  -3  11  12    12241.65    12200.13    195.75 o 
  -2  11  12     4749.12     4548.69    112.62 o 
  -1  11  12     7521.32     7395.72    134.99 o 
   0  11  12     6893.49     6810.38    145.47 o 
   1  11  12      123.10      103.71     26.51 o 
   2  11  12    23126.87    23175.05    312.12 o 
   3  11  12     1743.40     1790.78     70.67 o 
   4  11  12     1510.28     1489.43     67.86 o 
   5  11  12     2351.61     2370.72     93.79 o 
   6  11  12    17728.83    18492.78    357.79 o 
  -6  12  12    11564.51    11095.54    226.17 o 
  -5  12  12       48.42       15.47     34.02 o 
  -4  12  12     5541.02     5397.38    138.14 o 
  -3  12  12     8281.78     8280.33    171.92 o 
  -2  12  12    15680.56    15923.13    236.51 o 
  -1  12  12     1625.15     1676.43     73.37 o 
   0  12  12      191.72      201.22     35.07 o 
   1  12  12    13161.05    13119.03    205.09 o 
   2  12  12     6958.33     7041.39    154.79 o 
   3  12  12      269.38      341.77     42.23 o 
   4  12  12      372.14      404.36     45.76 o 
   5  12  12     1637.86     1663.31     89.27 o 
   6  12  12     1391.84     1350.81     97.71 o 
  -6  13  12      704.93      548.53     62.98 o 
  -5  13  12     7296.65     7410.28    175.29 o 
  -4  13  12    10845.39    10837.59    214.31 o 
  -3  13  12      170.27      167.31     39.14 o 
  -2  13  12     7088.38     6795.10    227.81 o 
  -1  13  12      137.64      119.88     34.77 o 
   0  13  12    11817.74    12322.21    223.20 o 
   1  13  12      171.39      203.49     40.17 o 
   2  13  12    22386.72    22679.97    350.01 o 
   3  13  12     5971.24     5914.84    132.66 o 
   4  13  12     8222.54     8450.36    168.87 o 
   5  13  12     3450.55     3407.40    133.13 o 
  -5  14  12     3877.57     3804.00    114.41 o 
  -4  14  12     4301.03     4378.87    130.28 o 
  -3  14  12      958.40      919.29     77.63 o 
  -2  14  12     4230.71     4175.04    139.70 o 
  -1  14  12    27000.59    27308.55    405.79 o 
   0  14  12     1432.58     1398.51     74.67 o 
   1  14  12      754.21      874.54     61.31 o 
   2  14  12      647.92      605.50     56.64 o 
   3  14  12    12311.09    12610.33    238.86 o 
   4  14  12      144.76       65.61     35.01 o 
  -4  15  12      350.07      436.99     66.10 o 
  -3  15  12     2005.64     2110.64    130.10 o 
  -2  15  12     3609.98     3503.23    132.63 o 
  -1  15  12     6816.86     6835.63    185.35 o 
   0  15  12     3489.53     3426.00    111.70 o 
   1  15  12     8039.42     8263.98    180.02 o 
   2  15  12      758.75      840.97     75.73 o 
   3  15  12     3335.03     3302.00    114.71 o 
   4  15  12     2837.69     2848.99    183.44 o 
  -3  16  12      873.51      940.30     97.86 o 
  -2  16  12     1823.23     1833.59    121.08 o 
  -1  16  12    25511.99    26127.66    457.76 o 
   0  16  12     1469.16     1634.47     97.26 o 
   1  16  12     4125.27     3899.76    196.46 o 
   2  16  12      642.18      700.02     74.28 o 
  -1  17  12     3443.00     3483.32    171.63 o 
   0  17  12     2204.81     2217.56    145.76 o 
   1  17  12     3052.43     3209.68    154.20 o 
  -7   0  13    15378.68    14650.90    393.01 o 
  -5   0  13     4196.38     4475.63    134.21 o 
  -3   0  13     5199.35     5260.05    176.43 o 
  -1   0  13    45839.98    46743.06    670.03 o 
   1   0  13    10599.40    10235.13    205.90 o 
   3   0  13     8327.62     8415.34    191.44 o 
   5   0  13    22727.21    23598.19    871.50 o 
   7   0  13     1028.10      988.45     99.71 o 
  -8   1  13       39.37       43.82     39.02 o 
  -7   1  13     1981.39     1961.09     89.21 o 
  -6   1  13     1060.23     1233.48     61.22 o 
  -5   1  13    26862.75    26615.59    613.54 o 
  -4   1  13        1.09        2.90     15.43 o 
  -3   1  13    53843.08    53205.27    547.87 o 
  -2   1  13     1647.74     1645.07     36.92 o 
  -1   1  13     9924.28     9944.66    118.49 o 
   0   1  13       40.58       76.52     12.39 o 
   1   1  13    71645.95    71277.09    662.78 o 
   2   1  13     5762.10     5630.57     80.97 o 
   3   1  13      227.73      235.21     26.45 o 
   4   1  13     1046.36     1065.84     80.96 o 
   5   1  13    12995.52    13079.27    217.40 o 
   6   1  13     5323.18     5343.57    128.38 o 
   7   1  13      146.62      138.29     34.57 o 
   8   1  13     2112.53     2030.64    102.79 o 
  -8   2  13     3122.21     3195.33    119.48 o 
  -7   2  13     5362.21     5308.79    187.78 o 
  -6   2  13    22677.73    22987.77    335.91 o 
  -5   2  13     5591.93     5689.29    110.37 o 
  -4   2  13     4183.10     4374.09     82.35 o 
  -3   2  13     6808.89     7028.08    107.63 o 
  -2   2  13    62351.14    61905.92    626.94 o 
  -1   2  13    16573.71    16499.25    177.97 o 
   0   2  13    13225.68    13229.73    164.66 o 
   1   2  13     4482.55     4485.96     69.26 o 
   2   2  13    23768.32    23409.89    243.40 o 
   3   2  13     1980.43     1985.08     59.18 o 
   4   2  13    14402.02    14227.19    223.17 o 
   5   2  13    11543.15    11600.24    199.75 o 
   6   2  13       37.19       54.53     28.12 o 
   7   2  13       89.26       48.68     33.76 o 
   8   2  13     2658.85     2704.17    104.19 o 
  -8   3  13       75.94       40.94     41.51 o 
  -7   3  13      403.41      387.01     47.20 o 
  -6   3  13     7426.43     7233.05    150.76 o 
  -5   3  13      541.82      591.20     39.48 o 
  -4   3  13      862.74      891.45     39.99 o 
  -3   3  13       10.68       44.32     17.13 o 
  -2   3  13     4097.55     4135.74     75.84 o 
  -1   3  13      362.74      364.31     35.85 o 
   0   3  13       79.59       98.04     14.46 o 
   1   3  13     5749.78     5598.96     80.83 o 
   2   3  13    51363.56    51975.91    528.27 o 
   3   3  13     2301.65     2288.78     57.71 o 
   4   3  13     2789.21     2768.69     73.96 o 
   5   3  13     1707.28     1579.43     60.63 o 
   6   3  13    24669.73    24269.33    469.91 o 
   7   3  13        0.01      -26.33     30.97 o 
   8   3  13     8068.93     8299.57    187.63 o 
  -8   4  13     2904.18     2877.75    184.37 o 
  -7   4  13       46.07       42.49     32.69 o 
  -6   4  13    36706.30    36702.94    450.01 o 
  -5   4  13      204.92      239.06     34.94 o 
  -4   4  13     6390.71     6635.34    139.00 o 
  -3   4  13      794.85      866.37     37.45 o 
  -2   4  13    95102.52    93595.57    928.43 o 
  -1   4  13      615.79      628.79     30.48 o 
   0   4  13    10248.02    10286.46    145.17 o 
   1   4  13     2021.74     2054.02     45.63 o 
   2   4  13    16847.81    16709.49    186.21 o 
   3   4  13     4013.51     3948.24     78.03 o 
   4   4  13    15917.23    15786.77    222.37 o 
   5   4  13      988.36      945.26     50.86 o 
   6   4  13      381.86      324.29     44.69 o 
   7   4  13     3488.41     3535.20    145.73 o 
   8   4  13     3205.93     3057.53    112.41 o 
  -8   5  13      309.09      351.36     50.06 o 
  -7   5  13     8232.79     8193.83    156.94 o 
  -6   5  13     5634.22     5396.16    117.22 o 
  -5   5  13    12220.22    12170.87    189.62 o 
  -4   5  13      138.09      107.09     24.34 o 
  -3   5  13    13265.05    12945.79    187.62 o 
  -2   5  13     7402.21     7267.07    111.30 o 
  -1   5  13    15373.77    14790.92    183.88 o 
   0   5  13     2810.75     2747.71     53.08 o 
   1   5  13    17952.26    18053.67    198.70 o 
   2   5  13    47608.10    46599.37    489.36 o 
   3   5  13     8392.61     8414.83    131.75 o 
   4   5  13       39.61       60.85     32.06 o 
   5   5  13     4622.30     4689.45    119.21 o 
   6   5  13    12930.36    12728.63    230.59 o 
   7   5  13     1230.52     1326.44     76.24 o 
  -8   6  13      530.76      543.31     58.37 o 
  -7   6  13     4924.71     4924.63    152.39 o 
  -6   6  13     8866.27     8627.67    157.73 o 
  -5   6  13      558.92      631.68     44.43 o 
  -4   6  13     3760.19     3967.86     92.34 o 
  -3   6  13      919.77      886.67     64.53 o 
  -2   6  13    13071.19    12786.24    168.05 o 
  -1   6  13     7405.21     7326.58    140.33 o 
   0   6  13     1079.38     1041.54     39.48 o 
   1   6  13     5262.59     5138.62     81.09 o 
   2   6  13      486.06      499.74     30.90 o 
   3   6  13     2972.57     2975.82     68.70 o 
   4   6  13     4085.34     4021.74    105.24 o 
   5   6  13    18097.81    17334.45    279.52 o 
   6   6  13     3240.29     3193.98    104.15 o 
   7   6  13     5427.48     5225.78    142.12 o 
  -8   7  13     2822.95     2621.89    115.72 o 
  -7   7  13     2563.50     2502.25     90.97 o 
  -6   7  13        2.76       -2.69     27.31 o 
  -5   7  13    20538.71    20285.60    309.99 o 
  -4   7  13      486.73      512.92     40.18 o 
  -3   7  13    30640.30    28991.48    408.29 o 
  -2   7  13      910.36      865.26     59.65 o 
  -1   7  13    12704.09    12601.81    166.76 o 
   0   7  13    11156.06    10872.09    161.74 o 
   1   7  13    47737.50    47539.79    465.07 o 
   2   7  13      620.84      610.22     33.75 o 
   3   7  13     1746.75     1741.55     61.16 o 
   4   7  13     7185.50     6949.79    147.31 o 
   5   7  13    11007.87    10665.67    201.54 o 
   6   7  13       57.23       80.07     34.82 o 
   7   7  13      477.20      540.73     58.43 o 
  -7   8  13     4743.09     5031.94    138.15 o 
  -6   8  13     1442.20     1345.62     85.27 o 
  -5   8  13     2955.73     3006.86     86.82 o 
  -4   8  13    25762.57    25480.36    364.00 o 
  -3   8  13     4559.84     4482.47     99.63 o 
  -2   8  13     8604.23     8280.32    141.21 o 
  -1   8  13    19431.18    19087.75    232.76 o 
   0   8  13    21500.37    20955.20    250.31 o 
   1   8  13     1648.10     1628.77     49.95 o 
   2   8  13    11317.77    11343.46    176.72 o 
   3   8  13     1994.73     2005.50     67.64 o 
   4   8  13     2529.76     2505.57     72.23 o 
   5   8  13    11038.10    10809.26    206.49 o 
   6   8  13     3722.09     3668.04    170.23 o 
   7   8  13      230.82      249.99     48.86 o 
  -7   9  13      840.94      830.57     67.39 o 
  -6   9  13      695.95      617.01     71.24 o 
  -5   9  13     1893.40     1907.63     71.78 o 
  -4   9  13      158.55      147.03     31.93 o 
  -3   9  13     4878.98     4678.56    114.97 o 
  -2   9  13      118.59      150.73     28.14 o 
  -1   9  13     1213.54     1296.30     53.11 o 
   0   9  13     5756.48     5665.74     94.01 o 
   1   9  13    20807.97    20934.37    278.45 o 
   2   9  13     7305.26     7642.10    138.96 o 
   3   9  13     5672.96     5407.65    115.78 o 
   4   9  13    10435.59    10382.91    179.03 o 
   5   9  13     4106.72     4126.62    173.35 o 
   6   9  13     7690.37     7792.51    177.74 o 
   7   9  13        1.66       30.40     39.55 o 
  -7  10  13      950.79      956.09     73.45 o 
  -6  10  13    13447.40    13801.20    252.85 o 
  -5  10  13     6953.61     6806.38    157.14 o 
  -4  10  13    11098.25    10810.72    183.29 o 
  -3  10  13     7457.32     7468.65    140.87 o 
  -2  10  13    25931.52    25943.82    363.22 o 
  -1  10  13     6153.41     5962.31    117.01 o 
   0  10  13    13708.31    13973.33    207.54 o 
   1  10  13     1379.26     1365.53     56.44 o 
   2  10  13    12005.19    11948.78    190.38 o 
   3  10  13      459.58      471.00     46.73 o 
   4  10  13    10482.51    10414.40    183.06 o 
   5  10  13      440.49      387.34     62.41 o 
   6  10  13     1614.49     1647.74     85.95 o 
  -6  11  13     1525.72     1421.66     81.77 o 
  -5  11  13     2106.63     2186.82     89.54 o 
  -4  11  13        5.32       -7.89     28.51 o 
  -3  11  13     5082.93     5061.98    136.99 o 
  -2  11  13     2350.16     2338.19     78.65 o 
  -1  11  13    22025.57    21626.47    291.41 o 
   0  11  13      104.17      124.98     32.70 o 
   1  11  13      601.07      608.16     44.38 o 
   2  11  13    10360.74    10605.38    200.14 o 
   3  11  13    18002.15    18034.52    265.73 o 
   4  11  13     1013.51     1185.53     64.18 o 
   5  11  13       73.58       83.11     39.04 o 
   6  11  13     5927.09     5731.67    210.89 o 
  -6  12  13     5863.99     5612.13    175.90 o 
  -5  12  13     4733.11     4766.59    135.18 o 
  -4  12  13      757.54      683.91     58.02 o 
  -3  12  13     2961.11     3078.46     90.96 o 
  -2  12  13     7731.58     7787.16    137.68 o 
  -1  12  13       95.66       80.36     31.34 o 
   0  12  13      161.80      155.94     35.26 o 
   1  12  13     6508.34     6365.05    129.73 o 
   2  12  13     1217.87     1383.23     87.76 o 
   3  12  13    10863.21    11291.55    234.24 o 
   4  12  13     3293.84     3137.89    117.77 o 
   5  12  13     3413.25     3551.29    124.14 o 
  -5  13  13     9106.70     9005.84    198.70 o 
  -4  13  13      207.22      118.53     40.21 o 
  -3  13  13    15270.72    15636.41    301.92 o 
  -2  13  13     3794.67     3979.01    117.00 o 
  -1  13  13    17988.01    18176.24    363.22 o 
   0  13  13     6686.85     6776.40    154.39 o 
   1  13  13     6041.04     6328.73    147.49 o 
   2  13  13     3136.44     3026.75    103.26 o 
   3  13  13    13893.22    13769.37    251.38 o 
   4  13  13     6691.57     6907.64    151.98 o 
   5  13  13     1426.34     1332.17     82.84 o 
  -5  14  13       63.90       67.09     53.37 o 
  -4  14  13    17965.71    18137.88    310.28 o 
  -3  14  13      222.13      209.57     50.30 o 
  -2  14  13      225.23      267.70     51.34 o 
  -1  14  13      862.42      850.35     64.71 o 
   0  14  13    12738.19    13271.26    241.94 o 
   1  14  13     1367.13     1401.93     77.73 o 
   2  14  13     4526.57     4609.35    130.72 o 
   3  14  13     2469.20     2432.22    114.06 o 
   4  14  13       67.60       39.13     39.49 o 
  -4  15  13      170.77      247.28     56.27 o 
  -3  15  13     1064.19     1013.22     83.49 o 
  -2  15  13      246.29      208.40     67.49 o 
  -1  15  13     1173.67     1174.31     85.73 o 
   0  15  13    12339.65    12593.08    264.72 o 
   1  15  13     3950.69     3914.00    139.52 o 
   2  15  13       73.49       91.46     45.38 o 
   3  15  13      381.64      417.51     55.03 o 
  -2  16  13     3525.26     3426.95    171.97 o 
  -1  16  13      557.95      561.29     69.78 o 
   0  16  13    20008.98    20525.98    509.07 o 
   1  16  13      440.12      513.15     67.18 o 
   2  16  13     7463.81     7603.25    206.33 o 
  -8   0  14     8179.69     8572.66    294.32 o 
  -6   0  14       79.90      142.85     51.34 o 
  -4   0  14    40766.18    41628.87    862.74 o 
  -2   0  14    23113.32    23716.61    348.52 o 
   0   0  14    33395.95    33423.36    538.35 o 
   2   0  14    65416.67    64209.61    856.39 o 
   4   0  14     3949.30     3881.85    127.01 o 
   6   0  14    32633.41    31331.47    911.48 o 
   8   0  14     1533.77     1607.46    125.33 o 
  -8   1  14    11061.05    11152.77    319.69 o 
  -7   1  14      485.37      587.65     60.18 o 
  -6   1  14    12332.95    12361.17    308.55 o 
  -5   1  14     1221.43     1311.33     60.85 o 
  -4   1  14      157.40      168.57     31.69 o 
  -3   1  14      414.91      464.01     28.47 o 
  -2   1  14    49744.60    50142.26    558.93 o 
  -1   1  14    18960.86    19137.47    204.29 o 
   0   1  14     1584.80     1619.87     43.57 o 
   1   1  14     4388.50     4476.34     70.49 o 
   2   1  14     4268.58     4316.56     70.11 o 
   3   1  14    10751.53    10606.75    162.06 o 
   4   1  14     3752.18     3704.97    110.37 o 
   5   1  14     5092.89     4902.78    117.83 o 
   6   1  14     4172.45     3981.85    117.36 o 
   7   1  14     1189.54     1221.23     71.69 o 
   8   1  14      223.56      226.31     47.46 o 
  -8   2  14     6201.39     6250.02    172.87 o 
  -7   2  14      549.58      530.58     58.71 o 
  -6   2  14      742.12      737.50     52.80 o 
  -5   2  14    21727.32    21687.36    317.76 o 
  -4   2  14     9793.75    10349.81    212.93 o 
  -3   2  14      926.22      944.34     38.91 o 
  -2   2  14      932.28      970.46     39.35 o 
  -1   2  14     2813.78     2718.21     58.62 o 
   0   2  14     4492.98     4545.91     70.40 o 
   1   2  14     5280.54     5289.15     78.79 o 
   2   2  14    36545.84    36277.81    360.21 o 
   3   2  14     2859.05     2842.20     94.78 o 
   4   2  14      320.30      356.33     34.37 o 
   5   2  14      461.57      443.78     40.44 o 
   6   2  14    14743.90    14945.72    277.13 o 
   7   2  14     8932.39     8767.85    209.08 o 
   8   2  14      284.97      168.47     44.62 o 
  -8   3  14       67.93       89.27     44.86 o 
  -7   3  14     3393.46     3261.06    116.65 o 
  -6   3  14       13.55       33.39     29.00 o 
  -5   3  14    15351.12    15597.80    279.52 o 
  -4   3  14      393.96      406.30     40.21 o 
  -3   3  14     1417.99     1438.23     46.56 o 
  -2   3  14     3405.04     3428.65     73.30 o 
  -1   3  14    74044.38    73010.59    733.71 o 
   0   3  14     1987.77     1968.46     43.89 o 
   1   3  14    10758.72    10525.78    129.25 o 
   2   3  14     4452.36     4431.06     76.63 o 
   3   3  14    60180.46    59349.86    727.72 o 
   4   3  14      358.73      354.25     34.73 o 
   5   3  14    19668.19    18935.09    265.24 o 
   6   3  14      341.14      321.36     44.81 o 
   7   3  14     3415.18     3396.95    111.26 o 
  -8   4  14      103.38      125.86     45.85 o 
  -7   4  14     1308.48     1408.35     73.49 o 
  -6   4  14     2883.23     2844.97     92.99 o 
  -5   4  14    33606.80    33902.69    429.34 o 
  -4   4  14      416.04      388.36     35.36 o 
  -3   4  14      580.95      601.04     37.59 o 
  -2   4  14     4399.01     4213.60     79.50 o 
  -1   4  14     3881.21     3903.64     74.94 o 
   0   4  14    11353.82    11566.66    152.39 o 
   1   4  14     6991.49     7005.73     97.59 o 
   2   4  14     5488.65     5466.57     99.72 o 
   3   4  14    11285.50    11327.89    157.31 o 
   4   4  14     8107.54     8054.85    141.01 o 
   5   4  14     2394.00     2377.10     74.33 o 
   6   4  14      432.91      463.73     51.03 o 
   7   4  14     9697.36     9806.41    202.90 o 
  -8   5  14     7435.01     7434.48    226.61 o 
  -7   5  14      402.61      430.77     49.20 o 
  -6   5  14     6642.01     6662.15    134.66 o 
  -5   5  14     7050.73     7144.46    152.94 o 
  -4   5  14     4337.59     4065.61     93.81 o 
  -3   5  14      540.74      541.48     37.58 o 
  -2   5  14     7961.69     8006.33    121.20 o 
  -1   5  14    54962.75    54359.87    562.99 o 
   0   5  14     1878.20     1899.78     55.34 o 
   1   5  14      307.45      303.95     22.23 o 
   2   5  14     1362.85     1341.72     45.59 o 
   3   5  14    26637.67    26566.39    340.92 o 
   4   5  14     3338.30     3184.79     82.36 o 
   5   5  14     6335.00     6464.02    145.15 o 
   6   5  14     1811.96     1883.18     81.95 o 
   7   5  14      790.77      834.73     66.49 o 
  -8   6  14     4159.72     4103.35    126.55 o 
  -7   6  14     2093.80     2176.72     90.00 o 
  -6   6  14      749.65      877.53     54.65 o 
  -5   6  14     6294.12     6313.89    139.80 o 
  -4   6  14    14851.25    14554.08    214.96 o 
  -3   6  14      805.67      877.55     45.83 o 
  -2   6  14    20154.65    19702.05    259.62 o 
  -1   6  14      314.27      256.01     25.18 o 
   0   6  14    27656.63    27621.38    311.26 o 
   1   6  14     2208.39     2198.33     51.18 o 
   2   6  14    47710.91    47637.10    504.36 o 
   3   6  14     8758.72     8466.23    130.93 o 
   4   6  14    10034.39     9957.25    185.45 o 
   5   6  14     5843.52     5873.77    138.98 o 
   6   6  14    16172.84    16128.21    276.51 o 
   7   6  14     2342.08     2151.33     97.63 o 
  -7   7  14      724.33      743.36     56.06 o 
  -6   7  14     9368.73     9664.29    202.86 o 
  -5   7  14       20.23       70.21     28.78 o 
  -4   7  14     3094.01     3080.58     83.67 o 
  -3   7  14    11614.92    11213.49    176.76 o 
  -2   7  14    20688.50    20300.22    269.18 o 
  -1   7  14      660.37      628.82     34.50 o 
   0   7  14     1132.90     1108.20     42.68 o 
   1   7  14    10111.37    10244.53    145.08 o 
   2   7  14     3856.56     3858.68     79.98 o 
   3   7  14      387.16      361.25     35.63 o 
   4   7  14     1756.94     1826.57     77.95 o 
   5   7  14     1877.00     1797.37     78.30 o 
   6   7  14     4183.20     4344.99    125.68 o 
   7   7  14     2465.55     2575.14    103.86 o 
  -7   8  14     8377.27     8335.40    185.93 o 
  -6   8  14     1140.12     1229.15     86.84 o 
  -5   8  14      468.14      532.37     53.21 o 
  -4   8  14    14442.02    13722.34    211.84 o 
  -3   8  14     6984.37     6935.47    131.29 o 
  -2   8  14     4455.35     4330.19     96.39 o 
  -1   8  14     3168.83     3196.79     79.30 o 
   0   8  14     6233.61     6498.97    118.34 o 
   1   8  14       10.74       35.95     18.54 o 
   2   8  14    26621.52    27016.75    344.81 o 
   3   8  14      199.77      215.64     32.63 o 
   4   8  14      441.80      464.01     47.33 o 
   5   8  14     3839.95     3789.97    113.54 o 
   6   8  14    13822.48    13552.78    287.27 o 
   7   8  14      508.29      525.74     60.77 o 
  -7   9  14     2846.48     2920.78    109.76 o 
  -6   9  14     1320.42     1302.49     75.22 o 
  -5   9  14     3493.90     3513.16     97.86 o 
  -4   9  14     2516.84     2510.72     83.36 o 
  -3   9  14    11671.23    11496.81    185.68 o 
  -2   9  14    16706.58    16257.67    233.09 o 
  -1   9  14    16654.63    16702.95    299.63 o 
   0   9  14     7188.43     7084.84    117.04 o 
   1   9  14    30240.31    30609.79    381.62 o 
   2   9  14     5724.25     5495.93    218.74 o 
   3   9  14    21607.50    21530.64    296.46 o 
   4   9  14     1290.13     1358.58     71.32 o 
   5   9  14    10526.66    10636.96    210.40 o 
   6   9  14     1069.12     1126.86     73.62 o 
  -6  10  14     8255.55     8085.39    182.91 o 
  -5  10  14     8626.33     8531.41    181.89 o 
  -4  10  14      874.76      904.62     55.26 o 
  -3  10  14     3311.61     3281.16     93.52 o 
  -2  10  14     5624.63     5454.69    116.66 o 
  -1  10  14     7439.40     7481.39    137.30 o 
   0  10  14     4309.68     4376.67     99.49 o 
   1  10  14     2361.70     2324.20     72.30 o 
   2  10  14      790.57      783.62     55.40 o 
   3  10  14     1354.45     1373.73     67.82 o 
   4  10  14     8457.78     8621.27    164.41 o 
   5  10  14      559.43      695.11     61.64 o 
   6  10  14     2138.80     2042.52    113.73 o 
  -6  11  14     3211.35     2966.44    110.13 o 
  -5  11  14     4735.39     4830.96    149.70 o 
  -4  11  14     9890.84     9651.58    175.73 o 
  -3  11  14      334.51      391.67     40.14 o 
  -2  11  14     2758.68     2592.73    110.58 o 
  -1  11  14    16665.86    16531.46    361.99 o 
   0  11  14     5789.84     5940.60    136.82 o 
   1  11  14     4542.11     4497.80    104.60 o 
   2  11  14     4788.11     4757.26    132.89 o 
   3  11  14    12364.47    12110.66    225.85 o 
   4  11  14       85.29      134.84     35.76 o 
   5  11  14     5529.01     5891.29    153.28 o 
  -6  12  14     8821.90     9134.74    204.47 o 
  -5  12  14     6214.97     6294.19    158.96 o 
  -4  12  14     2039.27     2045.23    112.72 o 
  -3  12  14      130.82      181.09     34.09 o 
  -2  12  14    16522.68    16621.36    278.28 o 
  -1  12  14       15.15       42.67     30.51 o 
   0  12  14    19369.90    18640.28    327.90 o 
   1  12  14      601.11      663.49     55.46 o 
   2  12  14     5923.58     5817.53    143.36 o 
   3  12  14     2192.68     2200.05    108.17 o 
   4  12  14    23054.81    23599.96    395.45 o 
   5  12  14     1779.04     1724.88    137.53 o 
  -5  13  14      336.06      348.26     53.41 o 
  -4  13  14     9645.43     9868.07    205.87 o 
  -3  13  14     6059.75     5882.50    146.62 o 
  -2  13  14     1318.67     1237.74     73.12 o 
  -1  13  14     4916.97     4974.09    139.48 o 
   0  13  14     2829.51     3033.91    106.87 o 
   1  13  14     7469.52     7513.75    194.16 o 
   2  13  14      782.85      818.03     63.30 o 
   3  13  14       36.81       57.00     36.48 o 
   4  13  14      297.40      199.72     46.62 o 
  -4  14  14     4065.44     4109.37    117.26 o 
  -3  14  14     4384.92     4519.71    152.12 o 
  -2  14  14     7020.35     6961.56    187.91 o 
  -1  14  14     1191.69     1052.14     69.43 o 
   0  14  14     7571.60     7831.62    234.42 o 
   1  14  14     1700.76     1676.50    102.73 o 
   2  14  14     7714.16     7932.99    230.29 o 
   3  14  14     1798.23     1948.24     90.93 o 
   4  14  14     6405.89     6508.58    168.14 o 
  -3  15  14    13255.13    13654.50    294.87 o 
  -2  15  14     1280.88     1355.75     92.02 o 
  -1  15  14      782.07      907.57    120.31 o 
   0  15  14       25.73       51.74     38.00 o 
   1  15  14    25774.12    26114.44    457.21 o 
   2  15  14      239.08      180.97     52.32 o 
   3  15  14     2634.79     2804.45    108.49 o 
  -2  16  14     1074.27     1093.12     88.72 o 
  -1  16  14     1439.33     1472.50     97.08 o 
   0  16  14      510.02      520.62     67.90 o 
   1  16  14      120.61       91.39     49.32 o 
  -7   0  15    28032.28    27950.85    648.53 o 
  -5   0  15     7321.77     7662.47    195.39 o 
  -3   0  15     8081.10     8214.38    194.80 o 
  -1   0  15    61551.58    59481.39    834.98 o 
   1   0  15     1504.51     1549.42     75.59 o 
   3   0  15    38137.50    37410.51    758.33 o 
   5   0  15       81.75       95.17     40.41 o 
   7   0  15     1030.00      916.70     87.05 o 
  -8   1  15     4195.42     4248.55    142.85 o 
  -7   1  15      774.88      708.56     66.38 o 
  -6   1  15     1124.37     1231.51     75.05 o 
  -5   1  15     8530.71     8686.75    166.67 o 
  -4   1  15    14168.81    14169.22    206.48 o 
  -3   1  15    10918.29    11165.99    186.11 o 
  -2   1  15      372.90      377.35     26.42 o 
  -1   1  15      749.41      800.40     33.73 o 
   0   1  15     7648.15     7716.14    102.35 o 
   1   1  15    16736.37    17159.63    190.27 o 
   2   1  15     2417.77     2305.80     56.24 o 
   3   1  15    25479.69    25443.81    321.69 o 
   4   1  15       52.50       27.11     23.55 o 
   5   1  15     4773.87     4649.36    115.71 o 
   6   1  15      862.38      917.02     56.69 o 
   7   1  15    21923.88    22175.85    348.16 o 
  -8   2  15     6001.25     5934.42    227.78 o 
  -7   2  15     9574.63     9678.30    217.84 o 
  -6   2  15      393.36      413.79     44.90 o 
  -5   2  15     3626.21     3719.74    110.81 o 
  -4   2  15      968.57     1005.85     69.79 o 
  -3   2  15     3356.06     3448.34     73.14 o 
  -2   2  15     1432.60     1560.67     46.85 o 
  -1   2  15    19220.57    19367.34    279.61 o 
   0   2  15    20226.06    20078.41    215.80 o 
   1   2  15     1328.22     1350.20     38.54 o 
   2   2  15      971.19      968.09     38.72 o 
   3   2  15    12529.48    12514.38    185.36 o 
   4   2  15    21123.54    21030.70    307.56 o 
   5   2  15      363.36      327.95     37.63 o 
   6   2  15     5541.21     5956.55    141.11 o 
   7   2  15      272.38      252.15     47.31 o 
  -8   3  15    17395.56    18032.66    427.67 o 
  -7   3  15      780.49      767.85     68.30 o 
  -6   3  15     6815.30     6495.79    146.78 o 
  -5   3  15     4556.24     4562.79    115.05 o 
  -4   3  15    59639.34    58700.34   1284.23 o 
  -3   3  15     2454.45     2410.76     62.63 o 
  -2   3  15      758.06      766.20     35.64 o 
  -1   3  15     1303.72     1244.93     42.41 o 
   0   3  15    22881.41    22774.27    261.87 o 
   1   3  15     2976.66     3004.82     58.98 o 
   2   3  15    13276.37    13523.45    175.71 o 
   3   3  15     1567.66     1605.06     56.83 o 
   4   3  15      970.29     1017.17     64.37 o 
   5   3  15      388.83      330.06     38.19 o 
   6   3  15     6776.20     6640.86    154.10 o 
   7   3  15     1282.07     1400.76     80.04 o 
  -8   4  15    10034.39    10573.65    243.44 o 
  -7   4  15     1300.22     1281.34     71.73 o 
  -6   4  15     1419.14     1477.36     71.50 o 
  -5   4  15     3269.94     3187.88    130.13 o 
  -4   4  15     2154.42     2108.94     66.56 o 
  -3   4  15     4755.40     4725.15     98.28 o 
  -2   4  15       34.75      108.58     20.81 o 
  -1   4  15     1438.62     1444.65     45.76 o 
   0   4  15    28038.07    28591.63    328.07 o 
   1   4  15     4594.78     4671.96     76.57 o 
   2   4  15     3691.25     3656.34     74.80 o 
   3   4  15       30.74       75.73     23.50 o 
   4   4  15    37448.35    37142.95    451.13 o 
   5   4  15     1369.16     1409.85     85.02 o 
   6   4  15     5817.31     5601.77    141.01 o 
   7   4  15        2.39       22.62     36.04 o 
  -8   5  15     9649.44    10094.21    236.11 o 
  -7   5  15      672.42      718.48     62.02 o 
  -6   5  15      137.09      102.74     34.54 o 
  -5   5  15      606.46      613.67     45.11 o 
  -4   5  15    23495.00    23357.48    307.57 o 
  -3   5  15      542.10      565.02     38.78 o 
  -2   5  15      581.46      583.48     34.37 o 
  -1   5  15     2580.91     2714.77     64.04 o 
   0   5  15    14727.34    14724.42    187.67 o 
   1   5  15    10039.17     9922.43    140.51 o 
   2   5  15     3275.48     3305.69     80.98 o 
   3   5  15    11465.44    11421.12    175.84 o 
   4   5  15      125.30      167.27     32.65 o 
   5   5  15     9760.91     9397.48    186.41 o 
   6   5  15     8049.08     7935.86    201.08 o 
   7   5  15     8297.89     8298.89    188.03 o 
  -7   6  15    17132.15    17372.27    304.58 o 
  -6   6  15     1352.92     1301.18     89.33 o 
  -5   6  15    18200.16    18442.41    290.91 o 
  -4   6  15      279.21      299.78     33.80 o 
  -3   6  15    15067.58    14851.28    216.72 o 
  -2   6  15     1450.82     1539.61     55.76 o 
  -1   6  15    25671.52    25840.09    325.47 o 
   0   6  15     9382.79     9598.41    139.48 o 
   1   6  15     6885.89     6931.52    111.27 o 
   2   6  15     9443.20     9567.17    157.47 o 
   3   6  15    12255.79    12283.25    161.16 o 
   4   6  15     4013.16     3862.30    106.83 o 
   5   6  15      392.51      369.64     46.76 o 
   6   6  15       70.00       92.05     33.66 o 
   7   6  15       33.48       22.07     37.23 o 
  -7   7  15      185.00      232.58     46.61 o 
  -6   7  15     8752.79     8501.05    206.22 o 
  -5   7  15     1750.50     1733.21     68.46 o 
  -4   7  15     1225.62     1248.67     57.73 o 
  -3   7  15    10060.38     9710.83    167.12 o 
  -2   7  15    10677.61    10474.07    187.81 o 
  -1   7  15      182.77      216.88     26.07 o 
   0   7  15       44.05       68.42     18.08 o 
   1   7  15    15072.76    15233.54    212.50 o 
   2   7  15      761.80      810.71     40.10 o 
   3   7  15    17236.73    17134.11    245.42 o 
   4   7  15     1693.20     1783.79     83.22 o 
   5   7  15     4496.15     4599.43    125.02 o 
   6   7  15     1783.82     1858.43     84.69 o 
   7   7  15    13423.50    13303.13    257.24 o 
  -7   8  15    12181.13    11931.05    263.86 o 
  -6   8  15      666.10      590.61     51.06 o 
  -5   8  15     4491.91     4267.83    125.66 o 
  -4   8  15        9.46       30.54     26.19 o 
  -3   8  15     3203.68     3144.35     85.71 o 
  -2   8  15     2101.53     2026.15     67.45 o 
  -1   8  15    17545.84    17818.38    245.71 o 
   0   8  15     1192.92     1173.92     46.35 o 
   1   8  15      664.44      627.52     35.92 o 
   2   8  15    12467.38    12380.44    215.57 o 
   3   8  15    20572.81    20317.95    283.17 o 
   4   8  15     4455.58     4184.73    116.33 o 
   5   8  15      409.38      437.11     50.08 o 
   6   8  15     7736.86     7532.60    175.97 o 
  -7   9  15     1716.37     1760.57    133.41 o 
  -6   9  15    11269.03    11431.90    224.46 o 
  -5   9  15     7807.23     7775.55    154.99 o 
  -4   9  15    11634.38    11509.41    261.52 o 
  -3   9  15     8730.96     8429.20    153.69 o 
  -2   9  15    19092.81    18468.51    259.02 o 
  -1   9  15     2380.97     2476.41     73.70 o 
   0   9  15    14856.08    14697.35    214.16 o 
   1   9  15     1130.56     1139.72     52.93 o 
   2   9  15     5892.44     6012.98    138.64 o 
   3   9  15     2303.97     2317.76     86.93 o 
   4   9  15     2186.19     2203.27     78.97 o 
   5   9  15      834.13      801.78     63.84 o 
   6   9  15      428.68      480.43     56.85 o 
  -6  10  15      142.84       77.84     39.57 o 
  -5  10  15     3735.90     3533.67    102.17 o 
  -4  10  15      210.26      180.52     35.07 o 
  -3  10  15     2653.90     2568.59     81.53 o 
  -2  10  15     2627.53     2732.62     81.40 o 
  -1  10  15     1196.90     1226.90     56.49 o 
   0  10  15     8778.03     8368.97    166.52 o 
   1  10  15    17157.14    17500.03    290.18 o 
   2  10  15     7176.51     7141.88    157.04 o 
   3  10  15     2935.12     2972.41    101.32 o 
   4  10  15    12388.88    12556.73    242.43 o 
   5  10  15     1956.18     1916.27     88.88 o 
   6  10  15     8810.42     9425.02    207.42 o 
  -6  11  15     2534.43     2447.37    103.05 o 
  -5  11  15     4262.45     4016.21    175.15 o 
  -4  11  15    17967.99    17357.85    263.63 o 
  -3  11  15     3351.24     3202.69     93.06 o 
  -2  11  15     1051.21      999.44     55.57 o 
  -1  11  15     9240.83     9147.21    166.41 o 
   0  11  15     8867.87     8678.99    173.99 o 
   1  11  15      809.15      855.98     58.89 o 
   2  11  15     3409.33     3525.54    109.25 o 
   3  11  15     2323.40     2175.57     89.12 o 
   4  11  15      264.50      301.88     54.65 o 
   5  11  15    15009.02    15784.93    283.79 o 
  -5  12  15    13986.80    13839.01    259.39 o 
  -4  12  15        7.81        1.29     32.61 o 
  -3  12  15    14390.31    13509.87    220.54 o 
  -2  12  15      508.70      559.82     54.57 o 
  -1  12  15     2391.63     2306.96    105.37 o 
   0  12  15     6627.92     6675.80    206.19 o 
   1  12  15    19542.72    19711.13    357.73 o 
   2  12  15      988.00     1074.99     67.59 o 
   3  12  15     1006.45      919.76     80.42 o 
   4  12  15     5091.97     4928.22    157.38 o 
   5  12  15     4020.14     4247.63    193.16 o 
  -5  13  15      489.33      566.90     70.42 o 
  -4  13  15     1363.94     1465.20     81.92 o 
  -3  13  15       35.44       80.87     42.41 o 
  -2  13  15     6311.32     6276.76    154.16 o 
  -1  13  15     4853.88     4946.30    173.19 o 
   0  13  15       76.12      119.43     35.67 o 
   1  13  15     3229.28     3334.03    125.43 o 
   2  13  15       71.75       91.00     37.49 o 
   3  13  15     7632.30     8036.79    303.54 o 
   4  13  15      905.08      904.91     80.75 o 
  -4  14  15        8.15       59.40     41.16 o 
  -3  14  15     7156.02     7586.91    203.41 o 
  -2  14  15     2792.00     2753.77    119.02 o 
  -1  14  15     5605.38     5670.44    163.25 o 
   0  14  15      787.08      757.03     62.49 o 
   1  14  15     5675.92     5400.96    165.39 o 
   2  14  15    18274.41    19110.75    363.49 o 
   3  14  15     2332.72     2532.96    139.30 o 
  -2  15  15    20979.64    21857.29    405.27 o 
  -1  15  15       12.74      -27.77     39.54 o 
   0  15  15     2753.72     2971.21    109.94 o 
   1  15  15      916.27      993.90     94.13 o 
   2  15  15     3876.48     4263.76    152.60 o 
  -8   0  16     8370.20     8682.78    305.62 o 
  -6   0  16     6014.50     6465.08    236.60 o 
  -4   0  16    15423.61    15678.80    394.56 o 
  -2   0  16     3636.51     3561.87    116.90 o 
   0   0  16    21527.06    21773.67    446.49 o 
   2   0  16     7586.82     7394.29    268.23 o 
   4   0  16     1138.76     1288.43     79.14 o 
   6   0  16     1962.33     2023.70    107.52 o 
  -8   1  16       87.85        9.28     43.05 o 
  -7   1  16     7660.25     7957.04    354.86 o 
  -6   1  16    23445.18    23648.27    398.07 o 
  -5   1  16      497.63      542.33     47.00 o 
  -4   1  16     2392.67     2394.59     71.74 o 
  -3   1  16     4785.48     4692.71     99.53 o 
  -2   1  16    27695.06    28064.79    346.83 o 
  -1   1  16      238.46      241.20     23.33 o 
   0   1  16    35976.59    36157.69    368.01 o 
   1   1  16     1149.89     1263.48     41.74 o 
   2   1  16     4152.69     4199.10     93.49 o 
   3   1  16      226.69      175.07     27.65 o 
   4   1  16    30244.84    30060.31    379.67 o 
   5   1  16     4224.02     4169.64    102.03 o 
   6   1  16      104.55       48.05     29.65 o 
   7   1  16      308.85      353.42     47.05 o 
  -8   2  16     2411.49     2460.63    112.93 o 
  -7   2  16     3554.71     3878.00    132.84 o 
  -6   2  16     2643.37     2709.06    105.83 o 
  -5   2  16     6011.81     5913.03    135.26 o 
  -4   2  16    16202.13    15955.89    231.25 o 
  -3   2  16    41291.77    41228.57    486.16 o 
  -2   2  16     2989.75     2934.58     70.47 o 
  -1   2  16     4667.11     4950.84     87.50 o 
   0   2  16     3858.23     3886.39     75.53 o 
   1   2  16    34205.26    33739.25    341.49 o 
   2   2  16     8202.55     8133.07    122.89 o 
   3   2  16     8760.47     8524.23    144.43 o 
   4   2  16       35.31       53.21     25.34 o 
   5   2  16     5881.89     5658.55    133.82 o 
   6   2  16      143.01      158.63     35.30 o 
   7   2  16     5241.58     5217.45    170.75 o 
  -8   3  16      938.57     1016.92     82.53 o 
  -7   3  16    28062.52    27530.71    542.63 o 
  -6   3  16     2227.49     2377.49    102.93 o 
  -5   3  16     1478.83     1328.53     69.91 o 
  -4   3  16      170.36      206.33     34.63 o 
  -3   3  16    18784.11    18808.91    276.12 o 
  -2   3  16     2770.79     2756.04     65.45 o 
  -1   3  16     1568.54     1591.67     48.70 o 
   0   3  16     1244.47     1308.66     50.78 o 
   1   3  16     7351.33     7424.39    104.64 o 
   2   3  16     1463.28     1463.55     51.38 o 
   3   3  16      380.26      438.93     38.56 o 
   4   3  16     1591.64     1546.85     60.79 o 
   5   3  16    18991.64    19037.32    296.29 o 
   6   3  16     1190.72     1152.67     79.69 o 
   7   3  16      664.16      677.76     92.49 o 
  -7   4  16     4726.77     4562.65    325.60 o 
  -6   4  16     2597.97     2578.12     93.23 o 
  -5   4  16     2243.46     2254.79     83.67 o 
  -4   4  16       56.23       80.20     28.04 o 
  -3   4  16    48437.46    48331.46    558.32 o 
  -2   4  16     2964.44     2952.78     68.62 o 
  -1   4  16      503.95      597.94     40.83 o 
   0   4  16       28.81       45.71     17.96 o 
   1   4  16    58875.90    59416.71    774.92 o 
   2   4  16      921.18      859.07     39.92 o 
   3   4  16     7031.17     6884.83    137.43 o 
   4   4  16      356.90      389.33     37.76 o 
   5   4  16     9194.81     9136.75    184.14 o 
   6   4  16     1458.76     1498.46    104.16 o 
   7   4  16     9691.79     9899.87    350.61 o 
  -7   5  16    18226.94    18260.24    306.98 o 
  -6   5  16     6523.65     6587.35    154.49 o 
  -5   5  16       99.70      124.48     34.50 o 
  -4   5  16     6920.74     6929.77    132.49 o 
  -3   5  16     7006.19     6907.62    159.59 o 
  -2   5  16    10397.97    10505.33    151.31 o 
  -1   5  16     1535.22     1543.43     50.01 o 
   0   5  16    10713.96    10676.40    155.61 o 
   1   5  16     2113.29     2115.74     84.01 o 
   2   5  16     9414.79     9419.43    183.64 o 
   3   5  16     1530.72     1526.69     63.81 o 
   4   5  16    10140.82     9857.77    186.84 o 
   5   5  16    17120.92    16997.43    282.02 o 
   6   5  16     5098.36     5161.50    138.90 o 
   7   5  16       19.21       44.50     39.40 o 
  -7   6  16      128.37      145.53     42.59 o 
  -6   6  16     6699.62     6802.23    158.83 o 
  -5   6  16      449.80      426.50     43.39 o 
  -4   6  16     9858.90     9614.77    203.43 o 
  -3   6  16     9025.25     8871.24    191.76 o 
  -2   6  16       89.84      120.16     25.73 o 
  -1   6  16     6593.66     6303.19    108.05 o 
   0   6  16     3375.01     3485.41     75.39 o 
   1   6  16     8870.20     9082.47    153.46 o 
   2   6  16     2538.43     2506.64     79.48 o 
   3   6  16      608.40      588.83     48.53 o 
   4   6  16     1235.41     1339.09     67.76 o 
   5   6  16      154.73      236.44     40.96 o 
   6   6  16     2824.73     2662.56    100.88 o 
  -7   7  16      470.27      554.41     58.29 o 
  -6   7  16    15804.77    16190.15    369.63 o 
  -5   7  16     6831.91     6712.58    144.09 o 
  -4   7  16     4156.71     4134.45    111.47 o 
  -3   7  16      112.52       79.48     24.97 o 
  -2   7  16    19914.24    19176.46    262.65 o 
  -1   7  16      360.89      404.49     36.19 o 
   0   7  16    26149.26    25645.05    300.37 o 
   1   7  16     1881.31     1789.56     62.19 o 
   2   7  16    10754.00    10751.92    173.34 o 
   3   7  16     3612.72     3663.12    102.78 o 
   4   7  16    24389.88    24067.32    452.49 o 
   5   7  16     1566.80     1542.43     78.12 o 
   6   7  16      791.58      854.51     67.92 o 
  -7   8  16     1768.52     1786.03    103.10 o 
  -6   8  16     1319.94     1245.73     67.92 o 
  -5   8  16     7504.05     7318.30    149.10 o 
  -4   8  16    13851.18    13713.88    217.16 o 
  -3   8  16     4576.62     4449.00    110.64 o 
  -2   8  16     2049.09     2043.27     68.78 o 
  -1   8  16    18136.28    17850.19    249.15 o 
   0   8  16     8251.50     7935.73    128.49 o 
   1   8  16     4575.08     4862.66    115.35 o 
   2   8  16     5817.82     5927.71    137.03 o 
   3   8  16     9906.59     9815.25    191.45 o 
   4   8  16      216.36      164.48     37.86 o 
   5   8  16     3730.19     3908.19    118.80 o 
   6   8  16      641.15      636.02     62.80 o 
  -6   9  16     4625.34     4662.33    139.25 o 
  -5   9  16     5964.90     6006.43    140.15 o 
  -4   9  16     2395.21     2464.62     81.96 o 
  -3   9  16     1774.83     1751.13     68.18 o 
  -2   9  16     3316.92     3262.83     88.48 o 
  -1   9  16      469.96      471.49     40.00 o 
   0   9  16     4583.25     4522.44     92.65 o 
   1   9  16        6.71       47.56     28.81 o 
   2   9  16     2738.07     2844.08     95.09 o 
   3   9  16     1022.67     1021.94     65.14 o 
   4   9  16     8578.67     8698.14    182.64 o 
   5   9  16     1361.01     1359.71     78.14 o 
   6   9  16     1677.85     1788.70    116.07 o 
  -6  10  16     1127.08     1149.60     91.71 o 
  -5  10  16     6658.11     6583.29    145.15 o 
  -4  10  16     2592.91     2459.72     83.55 o 
  -3  10  16    15681.33    15670.90    260.49 o 
  -2  10  16    10265.96     9812.24    170.68 o 
  -1  10  16    11622.46    11734.89    189.89 o 
   0  10  16     4738.15     4748.43    120.70 o 
   1  10  16    16629.63    16722.32    347.57 o 
   2  10  16     4030.84     4066.87    146.63 o 
   3  10  16     8896.63     9243.98    191.39 o 
   4  10  16      312.49      314.42     48.85 o 
   5  10  16     6419.30     6377.98    217.55 o 
  -5  11  16      269.08      267.16     47.25 o 
  -4  11  16    12890.01    12423.40    212.05 o 
  -3  11  16     5004.56     4906.22    117.50 o 
  -2  11  16     2613.10     2536.29     82.08 o 
  -1  11  16      625.79      785.33     71.28 o 
   0  11  16     1971.76     1906.58     79.17 o 
   1  11  16     1504.86     1583.40     77.60 o 
   2  11  16    16904.65    16555.96    281.37 o 
   3  11  16       33.38       92.85     37.81 o 
   4  11  16      244.32      313.86     57.23 o 
   5  11  16     4629.34     4734.62    160.54 o 
  -5  12  16        9.46       13.10     37.55 o 
  -4  12  16      645.60      684.90     60.89 o 
  -3  12  16     4889.99     4734.79    118.65 o 
  -2  12  16     8666.29     8804.63    206.11 o 
  -1  12  16     1903.82     1950.93     83.71 o 
   0  12  16     2025.35     1988.69     83.01 o 
   1  12  16     6766.52     6747.80    180.80 o 
   2  12  16      577.70      573.21     56.68 o 
   3  12  16      109.97      113.14     38.46 o 
   4  12  16     1694.11     1852.78    132.28 o 
  -4  13  16     7973.79     7934.84    209.25 o 
  -3  13  16      667.11      520.67     64.22 o 
  -2  13  16     7013.14     6832.08    184.16 o 
  -1  13  16        9.75      -26.18     31.20 o 
   0  13  16     7838.33     7281.88    166.54 o 
   1  13  16      974.23      972.76     87.34 o 
   2  13  16    13151.08    13933.55    291.02 o 
   3  13  16     4409.58     4670.60    138.40 o 
  -3  14  16       89.07       96.58     56.53 o 
  -2  14  16      404.37      454.62     62.64 o 
  -1  14  16    18782.81    18614.98    349.46 o 
   0  14  16       81.54       87.18     44.80 o 
   1  14  16      113.94      138.24     48.61 o 
   2  14  16       23.79       53.84     46.32 o 
  -1  15  16      472.59      506.01     82.02 o 
   0  15  16     1827.39     1753.86    128.62 o 
   1  15  16      375.32      359.96     75.54 o 
  -7   0  17     2338.22     2600.10    351.22 o 
  -5   0  17    13955.05    13512.36    368.61 o 
  -3   0  17      302.18      304.72     48.83 o 
  -1   0  17    26568.80    26433.82    467.52 o 
   1   0  17     9639.02     9628.81    179.03 o 
   3   0  17     6240.20     6535.84    175.25 o 
   5   0  17    29190.94    28599.60    638.97 o 
   7   0  17     2696.30     2873.43    137.11 o 
  -7   1  17     4755.99     4854.33    151.43 o 
  -6   1  17      254.22      184.24     45.17 o 
  -5   1  17    20960.66    21115.66    360.36 o 
  -4   1  17      583.41      616.15     50.60 o 
  -3   1  17    18349.73    18100.56    250.91 o 
  -2   1  17     5606.95     5538.18    110.13 o 
  -1   1  17     1563.37     1672.97     56.88 o 
   0   1  17      148.12      220.95     23.91 o 
   1   1  17    36674.70    36484.47    368.06 o 
   2   1  17     5086.05     5079.93    101.96 o 
   3   1  17     2369.62     2206.82     68.61 o 
   4   1  17     1834.27     1797.97     66.15 o 
   5   1  17     4860.27     4964.87    115.82 o 
   6   1  17     3875.63     3771.64    104.90 o 
   7   1  17      446.73      503.61     57.95 o 
  -7   2  17     1068.57     1003.30     79.16 o 
  -6   2  17    24575.50    24760.20    417.53 o 
  -5   2  17     8956.11     8974.65    178.40 o 
  -4   2  17     5008.42     5152.48    123.83 o 
  -3   2  17     3893.43     3668.53    116.05 o 
  -2   2  17    27935.60    27886.19    349.47 o 
  -1   2  17     6012.19     6058.04    101.77 o 
   0   2  17     2310.94     2447.92     64.18 o 
   1   2  17      115.82      152.25     20.43 o 
   2   2  17     6674.50     6608.77    112.64 o 
   3   2  17     1833.33     1969.90    122.59 o 
   4   2  17     7907.33     7356.07    139.01 o 
   5   2  17    13184.62    12742.34    206.57 o 
   6   2  17     1287.19     1315.08     69.10 o 
   7   2  17      280.86      317.05     51.59 o 
  -7   3  17      196.54      166.70     47.40 o 
  -6   3  17      889.47      938.45     64.28 o 
  -5   3  17       67.31       61.20     30.76 o 
  -4   3  17     1058.49     1020.86     58.70 o 
  -3   3  17     1176.81     1200.34     59.84 o 
  -2   3  17    16111.74    15969.81    220.65 o 
  -1   3  17     1883.38     1912.46     55.08 o 
   0   3  17      287.05      297.35     26.84 o 
   1   3  17     3716.16     3730.10     76.33 o 
   2   3  17    47300.14    47680.76    546.12 o 
   3   3  17      125.93      132.03     28.06 o 
   4   3  17     6280.39     6162.19    125.17 o 
   5   3  17     1019.47     1021.11     57.92 o 
   6   3  17    17696.30    17770.71    357.74 o 
   7   3  17        0.15      -29.47     34.72 o 
  -7   4  17      139.00      194.79     50.24 o 
  -6   4  17    40552.59    40431.66    554.90 o 
  -5   4  17        6.13      -11.58     28.13 o 
  -4   4  17     1316.26     1360.10     65.97 o 
  -3   4  17     4346.42     4496.30    112.55 o 
  -2   4  17    38833.47    38543.56    395.88 o 
  -1   4  17     1001.90     1002.60     50.99 o 
   0   4  17     3354.79     3366.08     72.88 o 
   1   4  17     5100.61     5154.36     93.59 o 
   2   4  17     3352.14     3552.00     91.76 o 
   3   4  17     3090.45     3231.04     83.88 o 
   4   4  17     7218.56     7551.27    154.11 o 
   5   4  17      483.86      494.09     52.17 o 
   6   4  17     2962.61     3070.14    148.20 o 
  -7   5  17    12380.49    12993.32    247.05 o 
  -6   5  17     1337.68     1511.27     78.91 o 
  -5   5  17    14557.90    14863.25    315.55 o 
  -4   5  17      333.93      263.04     38.89 o 
  -3   5  17    10336.26    10450.69    170.34 o 
  -2   5  17    10961.04    11255.79    176.04 o 
  -1   5  17     6515.01     6576.46    132.53 o 
   0   5  17      879.30      878.04     40.62 o 
   1   5  17     4229.79     4277.28     95.19 o 
   2   5  17    25403.92    25253.72    326.09 o 
   3   5  17      602.41      636.20     43.36 o 
   4   5  17      161.18      149.03     34.97 o 
   5   5  17      205.29      230.59     41.78 o 
   6   5  17     7506.74     6928.63    166.07 o 
  -7   6  17      882.29     1014.86     73.49 o 
  -6   6  17     7987.29     7708.71    174.19 o 
  -5   6  17     4520.50     4525.55    124.85 o 
  -4   6  17     4385.15     4449.15    106.45 o 
  -3   6  17      625.99      635.41     44.76 o 
  -2   6  17     8749.67     8699.66    149.78 o 
  -1   6  17    17073.95    16919.86    300.51 o 
   0   6  17      529.51      521.36     34.89 o 
   1   6  17     5190.66     5145.98    107.37 o 
   2   6  17      314.31      332.18     55.83 o 
   3   6  17    12060.66    12503.59    312.16 o 
   4   6  17     2816.48     2758.10     93.32 o 
   5   6  17    16546.43    16689.32    317.47 o 
   6   6  17     1993.50     2023.71     90.52 o 
  -7   7  17     4490.92     4557.70    217.26 o 
  -6   7  17      295.30      300.06     50.15 o 
  -5   7  17    17083.94    16906.80    363.38 o 
  -4   7  17      264.78      235.52     56.02 o 
  -3   7  17    23564.16    23388.06    322.90 o 
  -2   7  17        4.34      -21.25     21.25 o 
  -1   7  17     3494.81     3481.41     87.16 o 
   0   7  17     9950.65     9732.24    157.00 o 
   1   7  17    18076.54    18051.59    253.08 o 
   2   7  17      306.37      247.51     39.65 o 
   3   7  17       27.22       23.22     31.23 o 
   4   7  17     9101.88     9338.76    188.08 o 
   5   7  17     2345.01     2454.74     95.80 o 
   6   7  17      347.25      265.29     49.40 o 
  -6   8  17     5780.07     5829.99    152.50 o 
  -5   8  17     6106.31     6238.58    137.39 o 
  -4   8  17    19683.07    19738.17    284.59 o 
  -3   8  17     1344.51     1301.17     60.25 o 
  -2   8  17     2768.41     2680.09     79.29 o 
  -1   8  17     9339.84     9080.47    156.80 o 
   0   8  17     8692.17     8872.88    140.46 o 
   1   8  17     1607.99     1548.71     69.93 o 
   2   8  17     2064.63     2135.26     93.52 o 
   3   8  17     1755.01     1705.81     88.21 o 
   4   8  17       10.14       -0.99     47.47 o 
   5   8  17    12934.97    13081.91    245.41 o 
   6   8  17       19.29       89.43     41.47 o 
  -6   9  17      307.82      300.42     50.60 o 
  -5   9  17     2890.83     2929.63    108.00 o 
  -4   9  17     1558.96     1617.43     70.47 o 
  -3   9  17     3581.40     3533.50    142.76 o 
  -2   9  17     4211.95     4062.47    109.70 o 
  -1   9  17     1244.34     1446.41     60.39 o 
   0   9  17     9087.12     9345.40    161.12 o 
   1   9  17    15051.03    14540.40    291.90 o 
   2   9  17     6944.60     7106.66    159.55 o 
   3   9  17     5084.56     4903.74    149.26 o 
   4   9  17    11997.53    12052.13    261.86 o 
   5   9  17     1924.21     1924.17    103.06 o 
  -5  10  17     2748.13     2418.68     88.16 o 
  -4  10  17     6444.43     6353.15    139.17 o 
  -3  10  17    12156.72    11639.72    303.29 o 
  -2  10  17    13780.58    13380.90    234.47 o 
  -1  10  17      243.83      295.37     37.01 o 
   0  10  17     6446.30     6297.79    146.07 o 
   1  10  17     1961.87     1778.64     90.21 o 
   2  10  17     3219.19     3291.62    106.63 o 
   3  10  17     3096.46     3075.41    106.36 o 
   4  10  17      925.82      847.60     77.69 o 
   5  10  17      758.69      764.29     77.32 o 
  -5  11  17     7450.62     7371.95    175.85 o 
  -4  11  17      231.55      211.36     40.22 o 
  -3  11  17     3629.70     3521.43    100.88 o 
  -2  11  17     2208.22     2052.24    131.12 o 
  -1  11  17    13532.73    13347.68    239.07 o 
   0  11  17      158.07      126.03     42.47 o 
   1  11  17     1151.67     1159.39    106.70 o 
   2  11  17    12791.09    12749.36    238.29 o 
   3  11  17     6455.40     6325.62    158.50 o 
   4  11  17     1283.34     1399.03     91.87 o 
  -4  12  17        3.43       33.27     36.64 o 
  -3  12  17    13720.01    13399.15    223.84 o 
  -2  12  17     7959.11     7771.39    324.50 o 
  -1  12  17     1356.66     1492.53     77.94 o 
   0  12  17       25.54        6.26     36.47 o 
   1  12  17     8372.12     8560.83    210.58 o 
   2  12  17      147.49      171.42     42.10 o 
   3  12  17     9746.25     9971.96    210.87 o 
   4  12  17     1612.01     1543.57     98.88 o 
  -3  13  17     7853.55     7885.34    246.12 o 
  -2  13  17      633.64      560.14     58.61 o 
  -1  13  17     8052.09     8052.55    271.53 o 
   0  13  17     6720.21     6881.21    187.85 o 
   1  13  17      963.89      819.23     77.37 o 
   2  13  17     1758.82     1871.82    102.05 o 
   3  13  17     3117.25     3102.48    113.81 o 
  -2  14  17       55.64        7.00     41.76 o 
  -1  14  17     3398.00     3580.32    120.17 o 
   0  14  17     6949.34     6646.65    189.03 o 
   1  14  17     2413.25     2528.91    166.54 o 
   2  14  17      870.25      901.24     83.55 o 
  -6   0  18     1006.39     1134.48    112.89 o 
  -4   0  18    42469.69    41761.06    882.02 o 
  -2   0  18    32214.91    31191.66    568.21 o 
   0   0  18    21898.30    22281.11    409.20 o 
   2   0  18    34231.80    33720.32    582.33 o 
   4   0  18      450.83      473.06     59.36 o 
   6   0  18    13384.56    13770.31    386.83 o 
  -7   1  18     1117.30     1239.33     86.64 o 
  -6   1  18     9290.86     9186.52    212.81 o 
  -5   1  18     6211.51     6332.49    164.33 o 
  -4   1  18      225.53      209.45     36.93 o 
  -3   1  18     2824.54     2871.93    102.64 o 
  -2   1  18    16121.29    15735.72    247.68 o 
  -1   1  18    13277.24    13292.00    196.88 o 
   0   1  18    19301.71    19251.39    234.89 o 
   1   1  18     1026.26     1102.64     71.83 o 
   2   1  18       21.97       56.37     22.58 o 
   3   1  18     4126.33     4108.37     96.37 o 
   4   1  18     6112.02     5909.90    123.57 o 
   5   1  18     1439.81     1554.21     66.97 o 
   6   1  18     5239.75     5302.87    127.42 o 
  -7   2  18      637.86      712.03     72.52 o 
  -6   2  18       43.68      -13.95     35.05 o 
  -5   2  18     8921.75     8555.49    176.67 o 
  -4   2  18    17555.49    17774.18    282.31 o 
  -3   2  18       21.37       56.17     23.39 o 
  -2   2  18     4245.84     4361.58     98.43 o 
  -1   2  18       29.46       71.16     23.07 o 
   0   2  18     4865.16     4851.19     99.12 o 
   1   2  18     1654.46     1581.72     50.50 o 
   2   2  18    18916.03    18918.03    256.95 o 
   3   2  18     6372.69     6212.43    131.64 o 
   4   2  18      196.40      175.60     32.22 o 
   5   2  18      110.46      108.29     37.83 o 
   6   2  18     5648.81     5123.21    139.39 o 
  -7   3  18     6677.89     6925.69    189.04 o 
  -6   3  18      434.73      427.21     57.06 o 
  -5   3  18    30916.67    30467.38    436.03 o 
  -4   3  18     1471.27     1482.99     70.53 o 
  -3   3  18     6629.85     6398.88    157.73 o 
  -2   3  18     4659.83     4611.38    102.00 o 
  -1   3  18    52031.26    52281.58    552.75 o 
   0   3  18     1134.01     1176.55     45.91 o 
   1   3  18     2025.06     2114.62     65.30 o 
   2   3  18      238.75      178.64     33.27 o 
   3   3  18    16277.39    16586.05    238.61 o 
   4   3  18      549.94      546.18     45.35 o 
   5   3  18     7062.08     7284.30    239.45 o 
   6   3  18      161.61       90.28     39.61 o 
  -7   4  18      323.18      334.36     57.76 o 
  -6   4  18     5887.66     5695.19    179.13 o 
  -5   4  18    19742.38    19866.93    355.66 o 
  -4   4  18     2999.18     2841.00    114.99 o 
  -3   4  18      191.30      173.69     34.26 o 
  -2   4  18     4431.65     4336.67    100.51 o 
  -1   4  18      835.66      820.84     55.13 o 
   0   4  18     4889.58     4980.98     94.19 o 
   1   4  18      752.73      756.28     44.35 o 
   2   4  18     1045.28     1106.26     57.49 o 
   3   4  18    11795.65    11749.15    187.44 o 
   4   4  18     2576.45     2571.64     80.40 o 
   5   4  18      422.60      327.67     48.50 o 
   6   4  18      115.00       61.20     37.99 o 
  -7   5  18     3479.62     3585.25    136.32 o 
  -6   5  18     5102.65     5253.72    142.03 o 
  -5   5  18    20241.25    20198.60    322.22 o 
  -4   5  18     2548.15     2600.27     91.52 o 
  -3   5  18      582.29      540.00     47.69 o 
  -2   5  18     1330.36     1349.60     56.07 o 
  -1   5  18    40197.36    39011.44    431.46 o 
   0   5  18      330.67      375.76     31.40 o 
   1   5  18      100.17      120.93     27.04 o 
   2   5  18      563.79      537.11     41.59 o 
   3   5  18     5958.55     5691.67    133.00 o 
   4   5  18     2626.02     2515.56     99.98 o 
   5   5  18     2273.81     2309.36    101.10 o 
   6   5  18     3265.18     3539.63    117.30 o 
  -6   6  18     3597.27     3760.95    130.34 o 
  -5   6  18     4362.43     4337.58    124.33 o 
  -4   6  18    27755.17    28131.56    408.93 o 
  -3   6  18     1736.00     1733.70     65.35 o 
  -2   6  18    18195.53    18208.36    255.82 o 
  -1   6  18       38.84       82.85     22.87 o 
   0   6  18    16964.14    16912.14    220.13 o 
   1   6  18     2499.56     2552.08     75.50 o 
   2   6  18    16967.67    17112.76    246.53 o 
   3   6  18     3061.24     3314.09    141.37 o 
   4   6  18     2818.04     3087.72    112.21 o 
   5   6  18     3866.69     3872.72    197.76 o 
   6   6  18     8214.06     8184.89    222.70 o 
  -6   7  18     5909.08     6016.69    156.46 o 
  -5   7  18       26.05       14.13     39.49 o 
  -4   7  18      177.11      202.32     40.99 o 
  -3   7  18    11040.80    11250.49    187.33 o 
  -2   7  18     8083.54     8235.25    185.39 o 
  -1   7  18      407.45      409.29     38.37 o 
   0   7  18     6404.27     6419.76    115.32 o 
   1   7  18     9962.03     9968.18    168.59 o 
   2   7  18       27.08       45.41     29.76 o 
   3   7  18       25.49        3.64     33.65 o 
   4   7  18     2945.92     2856.76    115.39 o 
   5   7  18      617.67      672.24     61.84 o 
  -6   8  18      109.21       82.21     42.08 o 
  -5   8  18      784.00      806.96     65.12 o 
  -4   8  18    20209.77    19268.21    312.51 o 
  -3   8  18     2529.34     2404.55     79.90 o 
  -2   8  18     8368.32     8311.97    153.59 o 
  -1   8  18       10.07        0.56     24.18 o 
   0   8  18     3687.42     3762.56     86.26 o 
   1   8  18     1750.23     1720.09     73.99 o 
   2   8  18    16813.96    16619.89    309.93 o 
   3   8  18       49.46       48.62     37.20 o 
   4   8  18      266.46      205.16     50.54 o 
   5   8  18     4591.24     4955.39    160.15 o 
  -5   9  18     9466.77     9098.11    178.78 o 
  -4   9  18     2338.18     2314.92     88.64 o 
  -3   9  18    17048.10    16742.70    253.54 o 
  -2   9  18     7842.71     7896.45    176.50 o 
  -1   9  18    16316.45    16272.86    241.40 o 
   0   9  18     6880.40     6959.47    152.25 o 
   1   9  18    20093.25    20654.33    364.74 o 
   2   9  18     2115.45     2100.34     97.88 o 
   3   9  18     6818.78     7024.07    185.75 o 
   4   9  18      764.86      755.44     73.94 o 
   5   9  18     4467.00     4543.06    154.96 o 
  -5  10  18     5137.68     5111.13    120.41 o 
  -4  10  18       87.15       93.89     34.13 o 
  -3  10  18      933.92      965.97     59.51 o 
  -2  10  18     2701.93     2729.51     85.95 o 
  -1  10  18        1.32       13.30     30.20 o 
   0  10  18     4007.41     4033.67    132.92 o 
   1  10  18      164.49      178.80     40.03 o 
   2  10  18     1659.23     1867.06     85.43 o 
   3  10  18     2742.87     3044.44    181.76 o 
   4  10  18     6732.34     6906.86    192.71 o 
  -4  11  18     6384.20     6440.23    157.37 o 
  -3  11  18     2425.42     2253.66     82.50 o 
  -2  11  18     3603.86     3460.88     98.95 o 
  -1  11  18    19231.79    18749.08    363.14 o 
   0  11  18     4053.95     3902.09    134.00 o 
   1  11  18     1647.30     1724.01     98.64 o 
   2  11  18     3147.08     3328.03    112.40 o 
   3  11  18     6273.17     6520.25    284.37 o 
   4  11  18      832.32      996.23     85.25 o 
  -4  12  18     7705.71     8025.58    184.05 o 
  -3  12  18      248.16      360.89     52.13 o 
  -2  12  18    15708.52    15509.00    275.91 o 
  -1  12  18        6.50       12.13     31.49 o 
   0  12  18    12841.99    12410.84    268.82 o 
   1  12  18      787.77      728.12     72.77 o 
   2  12  18     3289.04     3376.16    131.42 o 
   3  12  18     2667.31     2597.92    121.89 o 
  -3  13  18     4770.33     4949.27    266.63 o 
  -2  13  18       72.57       45.50     38.91 o 
  -1  13  18     2583.92     2636.88    102.56 o 
   0  13  18       15.59       -8.52     40.87 o 
   1  13  18     5640.32     5731.74    221.70 o 
   2  13  18     1697.00     1853.02    106.16 o 
  -1  14  18        5.95       36.72     38.71 o 
   0  14  18     7369.60     7551.62    207.43 o 
  -7   0  19    24957.89    25603.43    633.72 o 
  -5   0  19    12326.90    12081.66    353.33 o 
  -3   0  19    11466.04    11626.09    266.87 o 
  -1   0  19    39679.84    39632.41    671.68 o 
   1   0  19       59.73       45.81     33.56 o 
   3   0  19    17416.28    17150.25    452.17 o 
   5   0  19     2297.19     2271.02    114.37 o 
  -7   1  19     3796.49     3993.02    144.52 o 
  -6   1  19     1068.69     1023.61     78.11 o 
  -5   1  19     1028.26     1041.00     74.25 o 
  -4   1  19     7079.03     6830.76    229.87 o 
  -3   1  19    28280.56    28155.29    364.43 o 
  -2   1  19     1820.83     1741.05     63.70 o 
  -1   1  19     2539.87     2373.97     71.83 o 
   0   1  19     6448.37     6399.85    121.37 o 
   1   1  19    23165.03    22916.04    298.80 o 
   2   1  19      269.22      321.31     31.51 o 
   3   1  19    18954.57    18578.99    265.90 o 
   4   1  19       39.50       70.47     29.36 o 
   5   1  19      702.15      634.15     59.72 o 
   6   1  19       61.63       36.47     34.27 o 
  -7   2  19     8828.55     9336.14    228.70 o 
  -6   2  19     1517.07     1563.92    126.22 o 
  -5   2  19     4145.67     4448.68    123.87 o 
  -4   2  19     7927.03     7886.49    166.35 o 
  -3   2  19     3361.66     3175.37     95.69 o 
  -2   2  19     4330.64     4362.28    101.01 o 
  -1   2  19    17729.87    17571.69    246.77 o 
   0   2  19    32661.31    32288.45    398.04 o 
   1   2  19     1622.92     1630.91     59.26 o 
   2   2  19     2908.21     2922.99     90.71 o 
   3   2  19     6325.82     6230.77    125.34 o 
   4   2  19    17049.72    16719.38    440.00 o 
   5   2  19     1119.25     1137.49     62.42 o 
   6   2  19     3897.27     3722.27    119.44 o 
  -7   3  19      719.24      616.45     72.06 o 
  -6   3  19     4651.89     4628.63    188.35 o 
  -5   3  19     1809.33     1759.70    121.21 o 
  -4   3  19    48476.95    47557.08    626.41 o 
  -3   3  19     4259.98     4144.52    111.33 o 
  -2   3  19     3867.96     3953.40     96.40 o 
  -1   3  19       74.94      102.91     26.26 o 
   0   3  19    11334.17    11742.80    166.52 o 
   1   3  19      604.30      574.54     40.63 o 
   2   3  19     2569.73     2467.83     83.24 o 
   3   3  19      343.06      319.06     41.24 o 
   4   3  19      492.97      506.30     44.86 o 
   5   3  19      618.57      648.12     58.77 o 
   6   3  19     1232.23     1185.23     76.49 o 
  -6   4  19     3679.30     3642.45    118.93 o 
  -5   4  19     3008.45     3083.63    104.78 o 
  -4   4  19     4188.97     3981.19    114.31 o 
  -3   4  19     3572.47     3363.93    100.11 o 
  -2   4  19     2346.19     2389.37     82.66 o 
  -1   4  19      842.79      891.56     43.19 o 
   0   4  19    34531.16    34377.60    387.84 o 
   1   4  19     3737.15     3771.17    123.14 o 
   2   4  19     1159.38     1210.51     62.98 o 
   3   4  19       76.80       80.54     30.58 o 
   4   4  19    30095.06    30244.88    457.23 o 
   5   4  19      113.29      188.66     42.00 o 
   6   4  19     4036.51     3761.87    122.66 o 
  -6   5  19       98.59       85.01     40.01 o 
  -5   5  19      691.61      805.83     85.29 o 
  -4   5  19    25400.06    25126.35    376.56 o 
  -3   5  19     4878.69     4940.34    125.70 o 
  -2   5  19       61.03       25.71     28.27 o 
  -1   5  19     5978.78     5842.79    108.60 o 
   0   5  19     9575.31     9995.96    151.94 o 
   1   5  19    16063.60    15812.90    241.29 o 
   2   5  19     4294.65     4446.93    114.72 o 
   3   5  19    12265.44    12022.23    217.16 o 
   4   5  19     1503.28     1483.18     87.39 o 
   5   5  19     6126.92     6220.12    193.87 o 
  -6   6  19     1945.59     1813.45     89.60 o 
  -5   6  19    10966.60    11161.62    218.78 o 
  -4   6  19      450.32      511.36     52.90 o 
  -3   6  19    11764.47    11671.12    276.83 o 
  -2   6  19     2496.97     2496.26     77.25 o 
  -1   6  19    21552.92    20798.20    366.51 o 
   0   6  19     9243.65     9028.53    144.17 o 
   1   6  19      951.10      873.72     50.52 o 
   2   6  19     1669.83     1812.21     74.14 o 
   3   6  19     3737.94     3899.22    130.53 o 
   4   6  19     6753.08     6460.05    203.63 o 
   5   6  19      659.40      646.58     68.05 o 
  -6   7  19     5614.83     6063.31    159.98 o 
  -5   7  19      311.39      307.03     48.49 o 
  -4   7  19      264.02      322.81     55.43 o 
  -3   7  19    18413.88    18595.24    269.84 o 
  -2   7  19     8928.99     8860.30    159.52 o 
  -1   7  19     4477.64     4451.31    104.07 o 
   0   7  19      517.76      540.07     39.02 o 
   1   7  19    15971.59    16365.68    242.13 o 
   2   7  19      242.92      293.30     66.53 o 
   3   7  19    15862.78    15740.58    356.24 o 
   4   7  19     1073.09     1175.62    212.82 o 
   5   7  19     2548.69     2760.88    139.56 o 
  -5   8  19     2753.11     2683.75    103.59 o 
  -4   8  19     2491.71     2294.32     93.03 o 
  -3   8  19     3427.45     3561.15     98.41 o 
  -2   8  19    11123.23    11100.95    200.23 o 
  -1   8  19    16296.35    16005.96    238.70 o 
   0   8  19     2733.24     2831.12    124.72 o 
   1   8  19      714.93      829.04     58.70 o 
   2   8  19    16721.19    16568.63    320.98 o 
   3   8  19     8099.06     8465.47    350.72 o 
   4   8  19     1300.16     1601.15    110.27 o 
   5   8  19     1254.36     1135.38     89.48 o 
  -5   9  19     3990.85     4142.03    117.73 o 
  -4   9  19    10913.09    10693.73    193.60 o 
  -3   9  19     8222.28     8018.91    157.94 o 
  -2   9  19    13685.70    13819.44    220.91 o 
  -1   9  19      504.28      595.86     55.74 o 
   0   9  19     5201.75     5507.17    168.40 o 
   1   9  19     1623.68     1577.38     76.50 o 
   2   9  19     1970.85     2022.16     93.88 o 
   3   9  19     2805.70     2928.41    139.70 o 
   4   9  19      163.92      117.32     47.98 o 
  -4  10  19     4523.86     4303.17    133.00 o 
  -3  10  19     2470.43     2498.22     87.22 o 
  -2  10  19     4408.70     4623.32    115.08 o 
  -1  10  19     1818.28     1793.57     80.29 o 
   0  10  19    14664.70    14385.17    320.27 o 
   1  10  19     7097.85     7125.18    199.34 o 
   2  10  19     7188.04     7250.79    192.14 o 
   3  10  19     2840.17     2842.59    147.62 o 
   4  10  19     9116.51     9366.83    234.42 o 
  -4  11  19    11548.17    11673.91    210.67 o 
  -3  11  19       30.93       58.75     33.17 o 
  -2  11  19     1101.26     1051.76     78.60 o 
  -1  11  19    11657.57    11678.75    384.96 o 
   0  11  19     5759.29     5906.13    170.48 o 
   1  11  19     2353.93     2423.41    114.30 o 
   2  11  19      550.63      663.80     72.46 o 
   3  11  19     2302.92     2303.63    112.64 o 
  -3  12  19    10880.77    10366.72    217.56 o 
  -2  12  19      186.89      215.03     45.32 o 
  -1  12  19      907.55      953.14     69.11 o 
   0  12  19     4884.42     4819.95    156.35 o 
   1  12  19     8403.00     8626.06    218.06 o 
   2  12  19      799.28      791.95     95.45 o 
  -1  13  19     6840.66     6982.10    171.00 o 
   0  13  19     1175.20     1216.06     91.06 o 
   1  13  19     8526.33     8521.11    222.02 o 
  -6   0  20       81.01       51.58     64.16 o 
  -4   0  20     7310.89     7277.40    252.96 o 
  -2   0  20     8109.59     8293.57    368.28 o 
   0   0  20     6658.15     6911.14    256.65 o 
   2   0  20    12558.94    12580.28    402.02 o 
   4   0  20     3780.48     3895.21    144.86 o 
   6   0  20     2948.74     2807.66    136.51 o 
  -6   1  20    22767.12    22381.41    400.68 o 
  -5   1  20        4.71       -8.67     35.90 o 
  -4   1  20     2212.46     2247.04     86.60 o 
  -3   1  20        4.83       38.70     26.79 o 
  -2   1  20    18972.98    18576.07    264.13 o 
  -1   1  20     1086.19     1128.70     54.21 o 
   0   1  20    25491.34    25840.09    334.75 o 
   1   1  20     1886.40     2108.21    133.93 o 
   2   1  20     1829.92     1680.54     70.84 o 
   3   1  20      332.33      360.60     38.44 o 
   4   1  20    23252.66    23498.61    325.01 o 
   5   1  20     3500.52     3352.26     99.56 o 
   6   1  20       25.86       34.38     34.16 o 
  -6   2  20       26.24       35.30     40.35 o 
  -5   2  20     4802.10     5023.43    259.03 o 
  -4   2  20     4690.28     4805.04    132.25 o 
  -3   2  20    38234.78    37756.39    512.92 o 
  -2   2  20     5585.14     5573.24    119.32 o 
  -1   2  20     6755.03     6568.60    143.64 o 
   0   2  20     1926.05     2137.55     69.51 o 
   1   2  20    24372.54    24150.90    351.93 o 
   2   2  20     6924.26     6741.61    146.12 o 
   3   2  20     4447.36     4346.28    116.74 o 
   4   2  20      827.89      850.54     56.52 o 
   5   2  20     2324.29     2340.52     83.99 o 
  -6   3  20     1738.27     1820.11     98.85 o 
  -5   3  20       69.42       52.90     33.34 o 
  -4   3  20      437.20      494.20     51.84 o 
  -3   3  20     1829.98     1896.23     78.48 o 
  -2   3  20      353.61      390.99     39.16 o 
  -1   3  20      917.16      892.29     54.23 o 
   0   3  20     1003.93     1035.04     51.70 o 
   1   3  20    11400.23    11526.21    200.45 o 
   2   3  20     1263.88     1407.67     73.51 o 
   3   3  20      263.15      292.47     41.90 o 
   4   3  20     2716.52     2697.47    109.43 o 
   5   3  20    16794.76    16579.86    286.59 o 
  -6   4  20      232.51      135.70     51.00 o 
  -5   4  20     4470.01     4305.62    127.00 o 
  -4   4  20       11.00       48.58     32.96 o 
  -3   4  20    40556.23    39929.88    540.57 o 
  -2   4  20      283.51      318.28     40.85 o 
  -1   4  20     2159.65     2131.79     71.21 o 
   0   4  20     2884.80     2899.63     73.95 o 
   1   4  20    34484.55    34822.87    474.74 o 
   2   4  20     1313.05     1378.49     68.18 o 
   3   4  20     4956.02     4907.81    140.32 o 
   4   4  20      716.72      676.17     85.18 o 
   5   4  20     4173.17     4182.23    126.07 o 
  -6   5  20     8289.89     8556.84    193.80 o 
  -5   5  20     2288.53     2276.79     93.74 o 
  -4   5  20     8095.80     8213.34    178.50 o 
  -3   5  20     1675.06     1666.09     76.83 o 
  -2   5  20    16221.62    16218.52    266.23 o 
  -1   5  20       41.39      -14.28     23.80 o 
   0   5  20    14433.69    14481.58    200.58 o 
   1   5  20     7880.59     8333.25    152.10 o 
   2   5  20     3947.31     4276.62    160.46 o 
   3   5  20     1587.09     1506.59     72.46 o 
   4   5  20     4142.40     4207.76    140.85 o 
   5   5  20     8778.20     8848.88    238.53 o 
  -6   6  20     1882.81     1860.13     93.97 o 
  -5   6  20      412.10      420.25     52.92 o 
  -4   6  20     1858.48     1850.47     84.04 o 
  -3   6  20     7622.14     7760.99    167.75 o 
  -2   6  20     3781.16     3713.22    108.40 o 
  -1   6  20     3363.59     3226.24     88.31 o 
   0   6  20       79.81       94.19     28.68 o 
   1   6  20     9108.87     9014.28    161.99 o 
   2   6  20     7629.93     7632.92    169.49 o 
   3   6  20       46.81       18.61     42.49 o 
   4   6  20     3958.60     4122.37    141.48 o 
   5   6  20      109.57      103.87     62.06 o 
  -5   7  20     4166.47     4084.49    126.94 o 
  -4   7  20     7723.63     7759.17    225.99 o 
  -3   7  20      317.13      250.41     43.46 o 
  -2   7  20    22099.19    21960.46    304.96 o 
  -1   7  20      234.43      277.01     39.94 o 
   0   7  20    22506.48    22840.64    314.17 o 
   1   7  20       64.36       60.90     39.94 o 
   2   7  20     2458.21     2530.59    105.43 o 
   3   7  20     8133.41     8368.28    216.57 o 
   4   7  20    14405.82    14396.92    346.34 o 
  -5   8  20     9581.09     9221.37    185.20 o 
  -4   8  20     4038.40     3899.61    151.50 o 
  -3   8  20     3368.01     3310.85    109.00 o 
  -2   8  20     7919.74     7973.34    154.44 o 
  -1   8  20    21879.61    21574.22    301.49 o 
   0   8  20     2800.91     2680.36    116.79 o 
   1   8  20     3780.77     3970.89    116.11 o 
   2   8  20     4209.92     4121.26    158.00 o 
   3   8  20     6620.60     6135.67    328.38 o 
   4   8  20     1055.22     1019.50     97.66 o 
  -4   9  20      665.49      705.66     64.19 o 
  -3   9  20      158.16      165.92     37.52 o 
  -2   9  20     2092.40     2230.86     80.48 o 
  -1   9  20      481.07      505.07     47.03 o 
   0   9  20     3163.41     3533.73    125.66 o 
   1   9  20     3555.57     3697.34    114.74 o 
   2   9  20      544.87      564.84     64.39 o 
   3   9  20     5861.89     5936.31    204.57 o 
   4   9  20     7242.62     7556.80    239.75 o 
  -4  10  20     3133.55     3080.22    111.62 o 
  -3  10  20    18486.30    17933.35    373.88 o 
  -2  10  20     3056.69     3139.09     95.94 o 
  -1  10  20    11180.16    11243.99    217.71 o 
   0  10  20     7609.60     7475.84    193.92 o 
   1  10  20    12722.04    13017.03    276.28 o 
   2  10  20      511.75      432.01     60.54 o 
   3  10  20     4145.05     4417.07    177.98 o 
  -3  11  20      473.93      460.93     50.39 o 
  -2  11  20     7575.53     7797.13    179.98 o 
  -1  11  20      294.61      266.02     45.88 o 
   0  11  20     3798.02     3898.99    139.94 o 
   1  11  20     3152.54     3132.80    126.29 o 
   2  11  20    10272.94    10385.39    325.05 o 
  -2  12  20      866.57      820.66     69.67 o 
  -1  12  20      667.02      635.20     71.96 o 
   0  12  20     5726.36     5851.21    176.36 o 
   1  12  20     5961.92     6263.79    185.31 o 
  -5   0  21    23824.92    24422.83    596.36 o 
  -3   0  21      230.95      195.97     50.83 o 
  -1   0  21    43156.94    42609.99    729.11 o 
   1   0  21    22887.32    23405.58    563.16 o 
   3   0  21     7631.12     7499.25    267.53 o 
   5   0  21    19415.72    19690.56    416.32 o 
  -6   1  21       41.74      159.53     48.95 o 
  -5   1  21     9396.16     9377.57    221.21 o 
  -4   1  21      804.95      755.01     59.43 o 
  -3   1  21    15674.57    15715.44    241.09 o 
  -2   1  21     6997.11     6661.65    135.08 o 
  -1   1  21       75.69      133.82     30.60 o 
   0   1  21     1795.66     2022.26     69.70 o 
   1   1  21     9968.20    10145.92    220.72 o 
   2   1  21     7274.23     7314.11    182.54 o 
   3   1  21     7007.54     6668.42    151.78 o 
   4   1  21      970.94     1063.35     60.68 o 
   5   1  21      150.56      170.79     40.17 o 
  -6   2  21    14050.90    14078.27    294.39 o 
  -5   2  21     7225.08     7075.37    185.75 o 
  -4   2  21     1091.01     1031.75     67.32 o 
  -3   2  21      304.72      311.68     42.04 o 
  -2   2  21    11546.46    11894.95    196.37 o 
  -1   2  21    14442.35    15030.03    291.23 o 
   0   2  21     1142.97     1233.64     57.10 o 
   1   2  21     7190.10     7366.39    180.70 o 
   2   2  21      711.05      760.17     55.56 o 
   3   2  21     3134.23     3213.12    102.41 o 
   4   2  21      163.69      155.11     38.91 o 
   5   2  21     7355.06     7529.18    170.73 o 
  -6   3  21      919.97      927.96     81.40 o 
  -5   3  21      150.16      148.28     40.30 o 
  -4   3  21     4771.19     4827.61    132.06 o 
  -3   3  21      822.79      800.17     60.31 o 
  -2   3  21    19646.77    19109.42    274.88 o 
  -1   3  21     2223.52     2298.14     95.46 o 
   0   3  21     4179.56     4402.11    116.99 o 
   1   3  21     3507.07     3559.65    138.86 o 
   2   3  21    41315.19    40972.28    554.34 o 
   3   3  21     2851.94     2610.33     93.21 o 
   4   3  21     4213.65     4305.03    127.02 o 
   5   3  21      364.42      438.93     64.18 o 
  -6   4  21    23966.98    23845.57    495.04 o 
  -5   4  21      374.43      396.06     53.44 o 
  -4   4  21      185.05      119.23     47.30 o 
  -3   4  21     1757.37     1805.32     99.28 o 
  -2   4  21    19700.03    19619.47    281.05 o 
  -1   4  21      758.75      724.84     48.88 o 
   0   4  21      374.79      380.04     54.49 o 
   1   4  21     2861.05     2926.29     94.87 o 
   2   4  21       43.55       14.54     27.89 o 
   3   4  21     2443.10     2501.06     92.12 o 
   4   4  21      696.49      621.01     65.99 o 
   5   4  21     1192.48     1034.38     87.96 o 
  -5   5  21     5473.60     5707.29    151.50 o 
  -4   5  21     2225.66     2045.67     88.00 o 
  -3   5  21     6199.82     6199.50    149.07 o 
  -2   5  21    15568.06    14919.78    255.19 o 
  -1   5  21     1408.58     1501.16     85.20 o 
   0   5  21       58.46       50.57     25.21 o 
   1   5  21     1447.51     1571.39     65.48 o 
   2   5  21    22961.38    23821.82    361.51 o 
   3   5  21      247.66      208.62     48.01 o 
   4   5  21      172.71      120.41     45.80 o 
  -5   6  21     6964.90     6869.39    172.96 o 
  -4   6  21     3373.43     3276.47    111.57 o 
  -3   6  21     3056.10     2960.27    102.42 o 
  -2   6  21     3826.83     3679.90    110.83 o 
  -1   6  21    18461.53    18461.14    295.04 o 
   0   6  21     1837.31     1950.26     81.37 o 
   1   6  21    15006.48    15182.64    273.76 o 
   2   6  21      112.11      168.21     53.10 o 
   3   6  21    10716.27    11049.41    285.16 o 
   4   6  21     2086.12     2055.85    105.73 o 
  -5   7  21     8981.18     8743.68    197.12 o 
  -4   7  21      224.77      241.79     46.37 o 
  -3   7  21    11366.25    10841.01    212.75 o 
  -2   7  21      337.39      284.59     43.51 o 
  -1   7  21      357.77      313.38     39.24 o 
   0   7  21    11558.73    11995.01    219.31 o 
   1   7  21    11741.52    11918.07    200.65 o 
   2   7  21       34.68        3.39     33.19 o 
   3   7  21     2378.83     2451.54    112.68 o 
   4   7  21     6275.54     6093.45    181.20 o 
  -4   8  21     9525.18     9653.15    205.75 o 
  -3   8  21      205.16      242.53     45.32 o 
  -2   8  21     1435.94     1611.72     86.26 o 
  -1   8  21    15735.82    15655.99    241.33 o 
   0   8  21     3174.08     3176.10    103.94 o 
   1   8  21     7291.34     7199.21    166.14 o 
   2   8  21      484.53      529.08     96.99 o 
   3   8  21     3397.83     3421.40    132.97 o 
  -4   9  21     3486.15     3629.96    121.62 o 
  -3   9  21     1420.12     1400.81     79.26 o 
  -2   9  21     6496.69     6520.60    141.68 o 
  -1   9  21     1370.24     1446.77     69.06 o 
   0   9  21    14817.52    15181.66    303.46 o 
   1   9  21     4516.04     4662.16    150.42 o 
   2   9  21    11676.01    11715.37    261.66 o 
   3   9  21     3540.28     3539.89    137.89 o 
  -3  10  21     7869.61     7907.49    182.74 o 
  -2  10  21     6461.89     6300.17    141.12 o 
  -1  10  21      269.49      268.81     54.04 o 
   0  10  21     2627.14     2776.89    131.37 o 
   1  10  21     1431.42     1450.67    101.04 o 
   2  10  21      732.40      744.42     75.96 o 
  -2  11  21     6217.25     6536.12    179.32 o 
  -1  11  21     7853.50     7793.06    207.04 o 
   0  11  21     2288.68     2354.68    112.74 o 
   1  11  21     1254.07     1312.42     92.34 o 
  -4   0  22    31394.79    31036.37    710.90 o 
  -2   0  22    18365.71    18199.43    379.27 o 
   0   0  22    10007.43     9415.90    330.59 o 
   2   0  22    27706.21    27087.46    650.45 o 
   4   0  22      241.07      340.45    103.03 o 
  -5   1  22     3076.76     2923.51    120.00 o 
  -4   1  22     4167.27     3975.19    133.76 o 
  -3   1  22     1169.98     1126.02     67.45 o 
  -2   1  22     3523.34     3771.44    101.62 o 
  -1   1  22     6726.31     6771.66    137.73 o 
   0   1  22    16767.05    17162.57    280.91 o 
   1   1  22     1237.34     1369.17     82.15 o 
   2   1  22     1645.74     1709.47     88.83 o 
   3   1  22     2795.26     2904.39    116.14 o 
   4   1  22     7200.18     7357.78    169.61 o 
  -5   2  22     2690.21     2714.79    133.19 o 
  -4   2  22     9518.97     9658.71    199.92 o 
  -3   2  22     1194.08     1222.32     70.13 o 
  -2   2  22     2723.15     2830.70    136.92 o 
  -1   2  22     1935.81     1920.03     71.70 o 
   0   2  22      791.47      911.27     60.66 o 
   1   2  22      431.49      521.37     77.97 o 
   2   2  22    11485.19    11449.98    246.62 o 
   3   2  22    11761.92    11934.75    224.11 o 
   4   2  22      123.23      129.15     38.59 o 
  -5   3  22    22046.41    21763.02    393.63 o 
  -4   3  22      368.56      362.03     51.55 o 
  -3   3  22     3363.01     3158.51    104.36 o 
  -2   3  22     2668.54     2836.28     96.78 o 
  -1   3  22    32914.08    32751.87    419.39 o 
   0   3  22     2362.31     2433.98     88.61 o 
   1   3  22     3019.69     3061.14    115.18 o 
   2   3  22     1150.50     1094.70     77.27 o 
   3   3  22    14276.03    14016.48    250.98 o 
   4   3  22       71.17       91.70     42.98 o 
  -5   4  22     3510.09     3557.27    120.59 o 
  -4   4  22     1729.07     1796.49     86.69 o 
  -3   4  22     2534.53     2559.57     95.35 o 
  -2   4  22     2244.51     2114.65     95.43 o 
  -1   4  22     2069.36     2178.96     90.40 o 
   0   4  22     2512.47     2596.28    122.66 o 
   1   4  22      261.38      199.02     45.46 o 
   2   4  22      996.56     1080.41     69.61 o 
   3   4  22    21695.36    22132.45    405.79 o 
   4   4  22     1449.85     1593.46     98.13 o 
  -5   5  22    11290.10    11212.10    229.99 o 
  -4   5  22       42.69       11.34     34.44 o 
  -3   5  22      131.83       80.06     40.89 o 
  -2   5  22       38.37      108.53     36.51 o 
  -1   5  22    23003.07    23600.49    357.20 o 
   0   5  22     3136.64     3245.51    104.07 o 
   1   5  22      182.91      263.76     41.94 o 
   2   5  22     5402.77     5453.18    138.91 o 
   3   5  22     6300.87     6344.80    178.34 o 
   4   5  22     7074.66     7435.00    231.37 o 
  -4   6  22    14253.24    13654.44    255.99 o 
  -3   6  22      841.85      823.69     63.50 o 
  -2   6  22    13419.89    13275.13    241.03 o 
  -1   6  22       84.67      131.37     36.70 o 
   0   6  22    10562.54    10913.67    210.37 o 
   1   6  22     1620.35     1582.92     76.05 o 
   2   6  22    16603.43    17107.77    330.15 o 
   3   6  22     5562.03     5298.22    188.18 o 
   4   6  22     1431.31     1447.35    106.47 o 
  -4   7  22      960.99      998.70     73.20 o 
  -3   7  22     9806.01     9876.74    204.50 o 
  -2   7  22     1447.97     1353.33     96.17 o 
  -1   7  22      337.53      274.63     44.39 o 
   0   7  22    12983.11    13025.96    235.91 o 
   1   7  22     3307.87     3446.63    127.03 o 
   2   7  22     1662.18     1661.48     96.52 o 
   3   7  22       35.76       44.40     44.21 o 
  -4   8  22    12020.08    11394.79    316.27 o 
  -3   8  22      103.76       94.54     41.11 o 
  -2   8  22     4343.17     4262.43    151.22 o 
  -1   8  22     1065.76     1038.23     77.77 o 
   0   8  22     1703.02     1836.77    130.10 o 
   1   8  22     6288.61     6358.56    177.80 o 
   2   8  22    11194.52    11517.34    228.76 o 
   3   8  22      726.44      923.49     83.09 o 
  -3   9  22    14190.43    14037.03    262.22 o 
  -2   9  22     3079.48     3157.39    110.16 o 
  -1   9  22     8829.58     8557.55    212.23 o 
   0   9  22     6689.03     7011.61    385.65 o 
   1   9  22     7897.39     7887.62    204.81 o 
   2   9  22      519.40      555.33     68.67 o 
  -2  10  22     1218.24     1037.57    154.42 o 
  -1  10  22      651.27      622.17     71.00 o 
   0  10  22     3642.53     3702.91    137.65 o 
   1  10  22     1614.74     1680.99     98.87 o 
  -5   0  23     2321.00     2287.37    162.28 o 
  -3   0  23      413.16      378.78     94.07 o 
  -1   0  23    17028.75    17094.21    364.72 o 
   1   0  23     3093.94     3126.33    169.20 o 
   3   0  23     1336.49     1593.05    177.05 o 
  -5   1  23      283.43      231.56     53.34 o 
  -4   1  23     3002.71     2972.39    118.10 o 
  -3   1  23    19657.17    19399.20    315.95 o 
  -2   1  23       29.21       47.18     29.06 o 
  -1   1  23     2699.41     2696.31     86.35 o 
   0   1  23      228.79      424.18     56.16 o 
   1   1  23    11947.46    12323.26    261.92 o 
   2   1  23       73.12      103.20     40.55 o 
   3   1  23    15709.96    16040.16    318.16 o 
   4   1  23     1135.90      984.86     97.68 o 
  -5   2  23     1858.94     1839.52    149.99 o 
  -4   2  23     5959.07     5676.55    149.59 o 
  -3   2  23      139.20      165.01     43.18 o 
  -2   2  23     3509.79     3414.85    107.03 o 
  -1   2  23     5887.94     5967.57    168.79 o 
   0   2  23    20842.87    21555.29    384.89 o 
   1   2  23     3832.58     3989.14    177.09 o 
   2   2  23     1836.40     1800.31     94.35 o 
   3   2  23     1439.14     1449.23     94.38 o 
   4   2  23    14089.31    14155.27    339.03 o 
  -5   3  23     1291.19     1272.28     89.25 o 
  -4   3  23    21483.02    21811.15    396.37 o 
  -3   3  23     1172.47     1312.21     75.41 o 
  -2   3  23      123.78      131.41     36.12 o 
  -1   3  23      670.61      703.02     51.95 o 
   0   3  23     1368.74     1447.26     75.12 o 
   1   3  23      139.59      262.49     51.08 o 
   2   3  23       15.18       14.51     35.21 o 
   3   3  23      786.66      757.39     72.95 o 
   4   3  23     3819.49     3793.16    139.13 o 
  -4   4  23     7928.94     7838.36    244.73 o 
  -3   4  23     1043.43     1104.40     78.17 o 
  -2   4  23     2755.05     2754.69     96.86 o 
  -1   4  23       62.72       33.32     30.71 o 
   0   4  23    28681.26    29021.04    427.07 o 
   1   4  23      276.23      273.55     46.13 o 
   2   4  23      999.69      844.43     73.79 o 
   3   4  23     1039.18     1078.77     71.18 o 
  -4   5  23    13115.48    13309.81    350.57 o 
  -3   5  23     4858.76     4904.80    151.28 o 
  -2   5  23     1260.73     1245.20     97.25 o 
  -1   5  23     6879.32     6857.13    181.14 o 
   0   5  23     3268.78     3277.07    108.87 o 
   1   5  23     7287.74     7662.37    196.02 o 
   2   5  23        1.61       29.99     32.16 o 
   3   5  23     7217.63     7459.67    198.65 o 
  -4   6  23      852.01      698.87     85.31 o 
  -3   6  23     1608.68     1550.81     82.60 o 
  -2   6  23      941.51     1043.06     69.69 o 
  -1   6  23     5113.65     4959.58    154.11 o 
   0   6  23     6975.56     7242.78    187.55 o 
   1   6  23      453.46      477.21     61.66 o 
   2   6  23     2456.80     2516.50    112.99 o 
   3   6  23       89.28      161.64     52.93 o 
  -3   7  23    16007.58    15805.31    282.58 o 
  -2   7  23     1797.45     1712.79     85.03 o 
  -1   7  23     4367.31     4282.06    213.39 o 
   0   7  23       58.19       19.13     46.23 o 
   1   7  23    11533.12    11680.97    258.13 o 
   2   7  23      447.40      466.10     64.00 o 
  -2   8  23     8611.89     8643.93    215.75 o 
  -1   8  23     5003.42     5219.80    161.88 o 
   0   8  23     1771.28     1582.72    171.08 o 
   1   8  23     2268.18     2200.87    193.10 o 
  -1   9  23      690.19      627.80     86.76 o 
   0   9  23      664.19      697.35     72.68 o 
  -4   0  24     1093.03     1109.85    118.67 o 
  -2   0  24    17586.10    18081.82    430.06 o 
   0   0  24      143.00      103.75     91.61 o 
   2   0  24    13547.84    14044.32    414.52 o 
  -4   1  24     4147.27     4296.49    169.01 o 
  -3   1  24      262.36      211.53     44.69 o 
  -2   1  24    10442.83    10414.27    190.28 o 
  -1   1  24      386.71      380.90     44.31 o 
   0   1  24    14906.47    15489.75    310.26 o 
   1   1  24     2494.10     2776.98    116.11 o 
   2   1  24       56.80      121.73     44.28 o 
   3   1  24      249.76      350.52     57.69 o 
  -4   2  24     1675.37     1491.57     83.45 o 
  -3   2  24    19879.75    19571.27    323.96 o 
  -2   2  24     6395.88     6957.40    173.27 o 
  -1   2  24      680.73      637.64     69.47 o 
   0   2  24      104.43      188.96     47.24 o 
   1   2  24    11402.76    11371.62    253.59 o 
   2   2  24     6745.04     6560.76    183.36 o 
   3   2  24      882.00      990.10     82.76 o 
  -4   3  24       67.01       81.04     41.34 o 
  -3   3  24       76.10      116.30     41.46 o 
  -2   3  24      378.26      402.55     49.83 o 
  -1   3  24     2711.61     2740.52    111.15 o 
   0   3  24      292.84      320.78     53.07 o 
   1   3  24    14073.62    15174.91    429.53 o 
   2   3  24     1110.89     1278.40    124.98 o 
   3   3  24     1028.65     1036.67     84.00 o 
  -4   4  24      354.07      398.20     57.45 o 
  -3   4  24    26883.08    26880.52    412.77 o 
  -2   4  24       80.78       36.58     34.72 o 
  -1   4  24      172.12      205.96     47.62 o 
   0   4  24      829.07     1022.12    138.93 o 
   1   4  24    15698.29    15835.95    316.48 o 
   2   4  24      186.45      185.15     49.77 o 
  -3   5  24        8.92       38.20     37.64 o 
  -2   5  24     5284.80     5501.00    146.06 o 
  -1   5  24      455.11      363.99     56.79 o 
   0   5  24     4265.18     4334.97    152.85 o 
   1   5  24     5400.38     5956.92    154.16 o 
   2   5  24     1672.79     1807.36    101.32 o 
  -3   6  24     5401.66     5211.00    152.68 o 
  -2   6  24     5498.10     5433.83    145.66 o 
  -1   6  24     3151.91     3151.65    125.65 o 
   0   6  24     1473.22     1348.71     86.28 o 
   1   6  24     2768.93     3024.43    121.98 o 
   2   6  24     7140.03     7331.77    238.60 o 
  -2   7  24     9101.97     9290.20    225.86 o 
  -1   7  24      365.19      443.74     62.78 o 
   0   7  24     8571.36     9095.67    239.51 o 
   1   7  24      262.89      204.03    115.88 o 
  -3   0  25     1625.95     1351.79    123.78 o 
  -1   0  25    29125.64    28758.45    696.98 o 
   1   0  25     9969.42     9937.81    337.35 o 
  -3   1  25     6148.67     5930.19    170.36 o 
  -2   1  25     6572.03     6695.68    161.72 o 
  -1   1  25     1743.83     1753.60     87.01 o 
   0   1  25      671.68     1014.26     80.94 o 
   1   1  25     3297.83     3234.51    128.24 o 
   2   1  25     4634.96     4713.39    156.79 o 
  -3   2  25       55.21      114.23     42.16 o 
  -2   2  25     4099.62     4152.62    144.17 o 
  -1   2  25     6832.95     6894.60    166.70 o 
   0   2  25      155.06      229.62     53.58 o 
   1   2  25     3308.05     3278.30    129.40 o 
   2   2  25      369.44      424.86     62.55 o 
  -3   3  25      579.67      678.37     64.93 o 
  -2   3  25    21584.17    21786.60    350.39 o 
  -1   3  25      442.07      583.86     64.91 o 
   0   3  25     1584.34     1623.26     98.40 o 
   1   3  25     1204.22     1104.08     85.42 o 
   2   3  25    25110.25    25703.69    456.77 o 
  -2   4  25     7292.68     7416.87    174.72 o 
  -1   4  25     1433.15     1353.81     88.26 o 
   0   4  25      265.57      181.12     61.20 o 
   1   4  25     2282.80     2412.26    113.52 o 
  -2   5  25    11068.89    10796.90    220.95 o 
  -1   5  25       67.74      163.25     48.88 o 
   0   5  25       61.41      131.05     53.58 o 
   1   5  25      143.32      142.70     48.66 o 
   0   0  26     2327.03     2293.98    161.03 o 
  -1   1  26     5374.80     5402.49    171.53 o 
   0   1  26    17984.23    18631.87    365.75 o 
  -1   2  26     3718.21     3988.38    177.77 o 
   0   2  26      234.70      278.52     61.69 o 
                                                 
